# Supplementary material for: (8-Bromo-2,7-dimeth­oxy-1-naphth­yl)(4-chloro­phenyl)methanone
Source: Acta Crystallogr Sect E Struct Rep Online. 2010 Mar 20;66(Pt 4):o873. doi: 10.1107/S1600536810009463 (PMC2983951; doi:10.1107/S1600536810009463)
Supplement: Supplementary file 1 [file e-66-0o873-sup1.cif]

##############################################################################
###                                                                        ###
###        Electronic paper (Acta Crystallographica Section E)             ###
###                                                                        ###
##############################################################################
#                                                                            #
# This CIF contains the data in a paper accepted for publication in Acta     #
# Crystallographica Section E. It conforms to the requirements of Notes      #
# for Authors for Section E, and has been peer reviewed under the auspices   #
# of the IUCr Commission on Journals.                                        #
#                                                                            #
# Full details of the Crystallographic Information File format               #
# are given in the paper "The Crystallographic Information File (CIF):       #
# a New Standard Archive File for Crystallography" by S. R. Hall, F. H.      #
# Allen and I. D. Brown [Acta Cryst. (1991), A47, 655-685].                  #
#                                                                            #
# The current version of the core CIF dictionary is obtainable from          #
# ftp://ftp.iucr.org/pub/cif_core.dic. The current version number is 2.4.    #
#                                                                            #
# Software is freely available for graphical display of the structure(s) in  #
# this CIF.  For information consult the CIF home page http://www.iucr.org/  #
# cif/home.html                                                              #
#                                                                            #
# This file may be used for bona fide research purposes within the           #
# scientific community so long as proper attribution is given to the journal # 
# article from which it was obtained.                                        #
#                                                                            #
##############################################################################
                                             
data_I
_audit_creation_method     SHELXL-97
_chemical_name_systematic
;
(8-Bromo-2,7-dimethoxy-1-naphthyl)(4-chlorophenyl)methanone
;
_chemical_name_common     ?
_chemical_formula_moiety     'C19 H14 Br Cl O3'
_chemical_formula_sum     'C19 H14 Br Cl O3'
_chemical_formula_iupac     'C19 H14 Br Cl O3'
_chemical_formula_weight     405.66
_chemical_melting_point     ?
_chemical_melting_point_gt     447.0
_chemical_melting_point_lt     447.5
_symmetry_cell_setting     monoclinic
_symmetry_space_group_name_H-M     'P 21/c'
_symmetry_space_group_name_Hall     '-P 2ybc'
loop_
    _symmetry_equiv_pos_site_id
    _symmetry_equiv_pos_as_xyz
    1 '+X,+Y,+Z'
    2 '-X,1/2+Y,1/2-Z'
    3 '-X,-Y,-Z'
    4 '+X,1/2-Y,1/2+Z'
_cell_length_a     15.0867(3)
_cell_length_b     8.72313(16)
_cell_length_c     13.5894(3)
_cell_angle_alpha     90.00
_cell_angle_beta     108.5360(10)
_cell_angle_gamma     90.00
_cell_volume     1695.64(6)
_cell_formula_units_Z     4
_cell_measurement_reflns_used     25305
_cell_measurement_theta_min     3.1
_cell_measurement_theta_max     68.2
_cell_measurement_temperature     193
_exptl_crystal_description     'platelet'
_exptl_crystal_colour     'colorless'
_exptl_crystal_size_max     0.50
_exptl_crystal_size_mid     0.40
_exptl_crystal_size_min     0.20
_exptl_crystal_density_diffrn     1.589
_exptl_crystal_density_meas     ?
_exptl_crystal_density_method     'not measured'
_exptl_crystal_F_000     816
_exptl_absorpt_coefficient_mu     4.876
_exptl_absorpt_correction_type     numerical
_exptl_absorpt_process_details
;
(<i>NUMABS</i>; Higashi, 1999)
;
_exptl_absorpt_correction_T_min     0.160
_exptl_absorpt_correction_T_max     0.614
_exptl_special_details
;
;
_diffrn_ambient_temperature     193
_diffrn_radiation_type     CuK\a
_diffrn_radiation_wavelength     1.54187
_diffrn_radiation_source     'rotating anode'
_diffrn_radiation_monochromator     graphite
_diffrn_measurement_device_type     'Rigaku R-AXIS RAPID'
_diffrn_measurement_method     \w
_diffrn_detector_area_resol_mean     10.00
_diffrn_reflns_number     26838
_diffrn_reflns_av_R_equivalents     0.0705
_diffrn_reflns_av_sigmaI/netI     0.0469
_diffrn_reflns_theta_min     3.09
_diffrn_reflns_theta_max     68.20
_diffrn_reflns_theta_full     68.20
_diffrn_measured_fraction_theta_max     0.996
_diffrn_measured_fraction_theta_full     0.996
_diffrn_reflns_limit_h_min     -18
_diffrn_reflns_limit_h_max     18
_diffrn_reflns_limit_k_min     -10
_diffrn_reflns_limit_k_max     10
_diffrn_reflns_limit_l_min     -16
_diffrn_reflns_limit_l_max     15
_refine_special_details
;
Refinement of <i>F</i>^2^ against ALL reflections. The weighted <i>R</i>-factor
wR and goodness of fit <i>S</i> are based on <i>F</i>^2^, conventional
<i>R</i>-factors <i>R</i> are based on <i>F</i>, with <i>F</i> set to zero for
negative <i>F</i>^2^. The threshold expression of <i>F</i>^2^ >
\s(<i>F</i>^2^) is used only for calculating <i>R</i>-factors(gt) etc. and is
not relevant to the choice of reflections for refinement. <i>R</i>-factors
based on <i>F</i>^2^ are statistically about twice as large as those based on
<i>F</i>, and <i>R</i>- factors based on ALL data will be even larger.
;
_reflns_number_total     3092
_reflns_number_gt     2845
_reflns_threshold_expression     I>2\s(I)
_refine_ls_structure_factor_coef     Fsqd
_refine_ls_matrix_type     full
_refine_ls_R_factor_all     0.0374
_refine_ls_R_factor_gt     0.0344
_refine_ls_wR_factor_gt     0.0845
_refine_ls_wR_factor_ref     0.0860
_refine_ls_goodness_of_fit_ref     1.072
_refine_ls_restrained_S_all     1.072
_refine_ls_number_reflns     3092
_refine_ls_number_parameters     220
_refine_ls_number_restraints     0
_refine_ls_hydrogen_treatment     constr
_refine_ls_weighting_scheme     calc
_refine_ls_weighting_details
         'calc w=1/[\s^2^(Fo^2^)+(0.0360P)^2^+0.9139P] where P=(Fo^2^+2Fc^2^)/3'
_atom_sites_solution_hydrogens     geom
_atom_sites_solution_primary     direct
_atom_sites_solution_secondary     difmap
_refine_ls_shift/su_max     0.001
_refine_ls_shift/su_mean     0.000
_refine_diff_density_max     0.447
_refine_diff_density_min     -0.428
_refine_ls_extinction_method     '<i>SHELXL97</i> (Sheldrick, 2008)'
_refine_ls_extinction_coef     0.0034(2)
_refine_ls_extinction_expression
                                  'Fc^*^=kFc[1+0.001xFc^2^\l^3^/sin(2\q)]^-1/4^'
loop_
    _atom_type_symbol
    _atom_type_description
    _atom_type_scat_dispersion_real
    _atom_type_scat_dispersion_imag
    _atom_type_scat_source
    'C' 'C' 0.0181 0.0091
                         'International Tables Vol C Tables 4.2.6.8 and 6.1.1.4'
    'H' 'H' 0.0000 0.0000
                         'International Tables Vol C Tables 4.2.6.8 and 6.1.1.4'
    'Br' 'Br' -0.6763 1.2805
                         'International Tables Vol C Tables 4.2.6.8 and 6.1.1.4'
    'Cl' 'Cl' 0.3639 0.7018
                         'International Tables Vol C Tables 4.2.6.8 and 6.1.1.4'
    'O' 'O' 0.0492 0.0322
                         'International Tables Vol C Tables 4.2.6.8 and 6.1.1.4'
_computing_data_collection     '<i>PROCESS-AUTO</i> (Rigaku, 1998)'
_computing_cell_refinement     '<i>PROCESS-AUTO</i> (Rigaku, 1998)'
_computing_data_reduction     '<i>CrystalStructure</i> (Rigaku/MSC, 2004)'
_computing_structure_solution     '<i>SIR2004</i> (Burla <i>et al.</i>, 2005)'
_computing_structure_refinement     '<i>SHELXL97</i> (Sheldrick, 2008)'
_computing_molecular_graphics     '<i>ORTEPIII</i> (Burnett & Johnson, 1996)'
_computing_publication_material     '<i>SHELXL97</i> (Sheldrick, 2008)'
loop_
    _atom_site_type_symbol
    _atom_site_label
    _atom_site_fract_x
    _atom_site_fract_y
    _atom_site_fract_z
    _atom_site_U_iso_or_equiv
    _atom_site_adp_type
    _atom_site_calc_flag
    _atom_site_refinement_flags
    _atom_site_occupancy
    _atom_site_disorder_assembly
    _atom_site_disorder_group
    Br Br1 0.147755(18) 0.22446(3) 0.41929(2) 0.03662(13) Uani d . 1 . .
    Cl Cl1 0.50868(6) 0.13053(10) 0.23975(8) 0.0709(3) Uani d . 1 . .
    O O1 0.14525(10) 0.53370(19) 0.27564(12) 0.0318(4) Uani d . 1 . .
    O O2 0.32367(14) 0.7494(2) 0.39704(16) 0.0411(5) Uani d . 1 . .
    O O3 0.03824(12) 0.2074(2) 0.55691(15) 0.0372(4) Uani d . 1 . .
    C C1 0.23238(14) 0.5731(2) 0.44962(17) 0.0248(5) Uani d . 1 . .
    C C2 0.27916(16) 0.7120(3) 0.4674(2) 0.0307(5) Uani d . 1 . .
    C C3 0.27780(19) 0.8080(3) 0.5498(2) 0.0401(6) Uani d . 1 . .
    H H3 0.3116 0.9017 0.5619 0.048 Uiso calc R 1 . .
    C C4 0.2273(2) 0.7647(3) 0.6119(2) 0.0417(6) Uani d . 1 . .
    H H4 0.2251 0.8309 0.6666 0.050 Uiso calc R 1 . .
    C C5 0.17794(16) 0.6246(3) 0.59797(19) 0.0313(5) Uani d . 1 . .
    C C6 0.12237(18) 0.5854(3) 0.66060(19) 0.0375(6) Uani d . 1 . .
    H H6 0.1192 0.6544 0.7135 0.045 Uiso calc R 1 . .
    C C7 0.07338(16) 0.4519(3) 0.64755(19) 0.0339(6) Uani d . 1 . .
    H H7 0.0346 0.4304 0.6889 0.041 Uiso calc R 1 . .
    C C8 0.08055(15) 0.3461(3) 0.57235(18) 0.0294(5) Uani d . 1 . .
    C C9 0.13469(15) 0.3817(3) 0.51018(17) 0.0253(5) Uani d . 1 . .
    C C10 0.18258(14) 0.5234(2) 0.51737(16) 0.0243(5) Uani d . 1 . .
    C C11 0.21803(15) 0.5047(2) 0.34374(17) 0.0251(5) Uani d . 1 . .
    C C12 0.29276(15) 0.4137(2) 0.32081(18) 0.0264(5) Uani d . 1 . .
    C C13 0.37831(16) 0.3841(3) 0.39620(19) 0.0325(5) Uani d . 1 . .
    H H13 0.3907 0.4235 0.4644 0.039 Uiso calc R 1 . .
    C C14 0.44561(17) 0.2970(3) 0.3718(2) 0.0406(6) Uani d . 1 . .
    H H14 0.5043 0.2775 0.4228 0.049 Uiso calc R 1 . .
    C C15 0.42620(18) 0.2396(3) 0.2732(2) 0.0402(7) Uani d . 1 . .
    C C16 0.34149(19) 0.2680(3) 0.1967(2) 0.0397(6) Uani d . 1 . .
    H H16 0.3294 0.2279 0.1287 0.048 Uiso calc R 1 . .
    C C17 0.27547(16) 0.3553(3) 0.22136(19) 0.0321(5) Uani d . 1 . .
    H H17 0.2174 0.3758 0.1697 0.039 Uiso calc R 1 . .
    C C18 0.3499(2) 0.9051(3) 0.3903(3) 0.0476(7) Uani d . 1 . .
    H H18A 0.3716 0.9176 0.3300 0.057 Uiso calc R 1 . .
    H H18B 0.4004 0.9329 0.4535 0.057 Uiso calc R 1 . .
    H H18C 0.2959 0.9718 0.3827 0.057 Uiso calc R 1 . .
    C C19 -0.01877(17) 0.1655(3) 0.6194(2) 0.0425(7) Uani d . 1 . .
    H H19A -0.0466 0.0645 0.5978 0.051 Uiso calc R 1 . .
    H H19B -0.0685 0.2416 0.6104 0.051 Uiso calc R 1 . .
    H H19C 0.0199 0.1618 0.6925 0.051 Uiso calc R 1 . .
loop_
    _atom_site_aniso_label
    _atom_site_aniso_U_11
    _atom_site_aniso_U_22
    _atom_site_aniso_U_33
    _atom_site_aniso_U_12
    _atom_site_aniso_U_13
    _atom_site_aniso_U_23
    Br1 0.05100(19) 0.02421(18) 0.0425(2) -0.00965(10) 0.02598(14) -0.00643(10)
    Cl1 0.0531(4) 0.0667(5) 0.1010(7) 0.0177(4) 0.0360(4) -0.0234(5)
    O1 0.0301(8) 0.0363(9) 0.0288(9) 0.0025(7) 0.0094(7) 0.0005(7)
    O2 0.0518(11) 0.0298(9) 0.0537(13) -0.0136(8) 0.0336(10) -0.0043(8)
    O3 0.0405(9) 0.0338(10) 0.0443(11) -0.0086(7) 0.0236(8) 0.0042(8)
    C1 0.0244(10) 0.0233(11) 0.0284(12) 0.0000(8) 0.0108(9) -0.0009(9)
    C2 0.0310(11) 0.0301(13) 0.0351(14) -0.0043(9) 0.0163(10) -0.0003(10)
    C3 0.0476(14) 0.0312(13) 0.0453(16) -0.0136(11) 0.0201(12) -0.0121(12)
    C4 0.0554(16) 0.0370(14) 0.0369(15) -0.0104(12) 0.0207(13) -0.0157(12)
    C5 0.0358(12) 0.0307(12) 0.0296(13) -0.0025(10) 0.0136(10) -0.0030(10)
    C6 0.0471(14) 0.0396(14) 0.0305(14) 0.0011(11) 0.0191(11) -0.0049(11)
    C7 0.0357(12) 0.0410(14) 0.0314(13) 0.0029(10) 0.0194(10) 0.0055(11)
    C8 0.0280(10) 0.0283(12) 0.0322(13) 0.0015(9) 0.0099(9) 0.0075(10)
    C9 0.0287(10) 0.0252(11) 0.0233(11) 0.0003(9) 0.0100(9) 0.0009(9)
    C10 0.0248(10) 0.0241(11) 0.0236(11) 0.0006(8) 0.0069(8) 0.0017(9)
    C11 0.0297(11) 0.0209(11) 0.0276(12) -0.0044(8) 0.0131(9) 0.0029(9)
    C12 0.0293(11) 0.0219(11) 0.0324(13) -0.0019(8) 0.0160(9) 0.0009(9)
    C13 0.0356(12) 0.0310(12) 0.0316(13) -0.0006(10) 0.0116(10) 0.0012(10)
    C14 0.0308(12) 0.0351(14) 0.0541(17) 0.0055(10) 0.0110(12) 0.0050(13)
    C15 0.0366(13) 0.0287(13) 0.062(2) 0.0007(10) 0.0258(13) -0.0069(12)
    C16 0.0423(14) 0.0349(14) 0.0468(17) -0.0038(11) 0.0212(13) -0.0119(12)
    C17 0.0338(11) 0.0291(12) 0.0357(14) -0.0050(9) 0.0142(10) -0.0047(10)
    C18 0.0543(16) 0.0321(14) 0.0622(19) -0.0114(12) 0.0269(14) 0.0052(13)
    C19 0.0357(13) 0.0438(16) 0.0538(17) -0.0021(11) 0.0223(12) 0.0171(14)
_geom_special_details
;
All esds (except the esd in the dihedral angle between two l.s. planes) are
estimated using the full covariance matrix. The cell esds are taken into
account individually in the estimation of esds in distances, angles and
torsion angles; correlations between esds in cell parameters are only used
when they are defined by crystal symmetry. An approximate (isotropic)
treatment of cell esds is used for estimating esds involving l.s. planes.
;
loop_
    _geom_bond_atom_site_label_1
    _geom_bond_atom_site_label_2
    _geom_bond_site_symmetry_2
    _geom_bond_distance
    _geom_bond_publ_flag
    Br1 C9 . 1.898(2) ?
    Cl1 C15 . 1.738(3) ?
    O1 C11 . 1.217(3) ?
    O2 C2 . 1.371(3) ?
    O2 C18 . 1.426(3) ?
    O3 C8 . 1.353(3) ?
    O3 C19 . 1.435(3) ?
    C1 C2 . 1.385(3) ?
    C1 C10 . 1.428(3) ?
    C1 C11 . 1.508(3) ?
    C2 C3 . 1.403(4) ?
    C3 C4 . 1.359(4) ?
    C3 H3 . 0.9500 ?
    C4 C5 . 1.412(3) ?
    C4 H4 . 0.9500 ?
    C5 C6 . 1.414(3) ?
    C5 C10 . 1.426(3) ?
    C6 C7 . 1.360(4) ?
    C6 H6 . 0.9500 ?
    C7 C8 . 1.406(4) ?
    C7 H7 . 0.9500 ?
    C8 C9 . 1.384(3) ?
    C9 C10 . 1.419(3) ?
    C11 C12 . 1.490(3) ?
    C12 C17 . 1.389(3) ?
    C12 C13 . 1.393(3) ?
    C13 C14 . 1.390(4) ?
    C13 H13 . 0.9500 ?
    C14 C15 . 1.372(4) ?
    C14 H14 . 0.9500 ?
    C15 C16 . 1.389(4) ?
    C16 C17 . 1.377(3) ?
    C16 H16 . 0.9500 ?
    C17 H17 . 0.9500 ?
    C18 H18A . 0.9800 ?
    C18 H18B . 0.9800 ?
    C18 H18C . 0.9800 ?
    C19 H19A . 0.9800 ?
    C19 H19B . 0.9800 ?
    C19 H19C . 0.9800 ?
loop_
    _geom_angle_atom_site_label_1
    _geom_angle_atom_site_label_2
    _geom_angle_atom_site_label_3
    _geom_angle_site_symmetry_1
    _geom_angle_site_symmetry_3
    _geom_angle
    _geom_angle_publ_flag
    C2 O2 C18 . . 118.6(2) ?
    C8 O3 C19 . . 118.6(2) ?
    C2 C1 C10 . . 119.8(2) ?
    C2 C1 C11 . . 115.1(2) ?
    C10 C1 C11 . . 123.34(18) ?
    O2 C2 C1 . . 114.9(2) ?
    O2 C2 C3 . . 123.3(2) ?
    C1 C2 C3 . . 121.7(2) ?
    C4 C3 C2 . . 118.9(2) ?
    C4 C3 H3 . . 120.5 ?
    C2 C3 H3 . . 120.5 ?
    C3 C4 C5 . . 122.2(3) ?
    C3 C4 H4 . . 118.9 ?
    C5 C4 H4 . . 118.9 ?
    C4 C5 C6 . . 121.1(2) ?
    C4 C5 C10 . . 119.1(2) ?
    C6 C5 C10 . . 119.7(2) ?
    C7 C6 C5 . . 122.0(2) ?
    C7 C6 H6 . . 119.0 ?
    C5 C6 H6 . . 119.0 ?
    C6 C7 C8 . . 119.5(2) ?
    C6 C7 H7 . . 120.3 ?
    C8 C7 H7 . . 120.3 ?
    O3 C8 C9 . . 116.5(2) ?
    O3 C8 C7 . . 123.9(2) ?
    C9 C8 C7 . . 119.5(2) ?
    C8 C9 C10 . . 122.6(2) ?
    C8 C9 Br1 . . 116.03(17) ?
    C10 C9 Br1 . . 121.22(17) ?
    C9 C10 C5 . . 116.3(2) ?
    C9 C10 C1 . . 125.5(2) ?
    C5 C10 C1 . . 118.2(2) ?
    O1 C11 C12 . . 120.8(2) ?
    O1 C11 C1 . . 117.7(2) ?
    C12 C11 C1 . . 121.43(18) ?
    C17 C12 C13 . . 119.4(2) ?
    C17 C12 C11 . . 118.6(2) ?
    C13 C12 C11 . . 122.0(2) ?
    C14 C13 C12 . . 120.2(2) ?
    C14 C13 H13 . . 119.9 ?
    C12 C13 H13 . . 119.9 ?
    C15 C14 C13 . . 119.1(2) ?
    C15 C14 H14 . . 120.4 ?
    C13 C14 H14 . . 120.4 ?
    C14 C15 C16 . . 121.7(2) ?
    C14 C15 Cl1 . . 120.5(2) ?
    C16 C15 Cl1 . . 117.8(2) ?
    C17 C16 C15 . . 118.8(3) ?
    C17 C16 H16 . . 120.6 ?
    C15 C16 H16 . . 120.6 ?
    C16 C17 C12 . . 120.8(2) ?
    C16 C17 H17 . . 119.6 ?
    C12 C17 H17 . . 119.6 ?
    O2 C18 H18A . . 109.5 ?
    O2 C18 H18B . . 109.5 ?
    H18A C18 H18B . . 109.5 ?
    O2 C18 H18C . . 109.5 ?
    H18A C18 H18C . . 109.5 ?
    H18B C18 H18C . . 109.5 ?
    O3 C19 H19A . . 109.5 ?
    O3 C19 H19B . . 109.5 ?
    H19A C19 H19B . . 109.5 ?
    O3 C19 H19C . . 109.5 ?
    H19A C19 H19C . . 109.5 ?
    H19B C19 H19C . . 109.5 ?
loop_
    _geom_torsion_atom_site_label_1
    _geom_torsion_atom_site_label_2
    _geom_torsion_atom_site_label_3
    _geom_torsion_atom_site_label_4
    _geom_torsion_site_symmetry_1
    _geom_torsion_site_symmetry_2
    _geom_torsion_site_symmetry_3
    _geom_torsion_site_symmetry_4
    _geom_torsion
    _geom_torsion_publ_flag
    C18 O2 C2 C1 . . . . 162.1(2) ?
    C18 O2 C2 C3 . . . . -16.0(4) ?
    C10 C1 C2 O2 . . . . -179.2(2) ?
    C11 C1 C2 O2 . . . . -14.2(3) ?
    C10 C1 C2 C3 . . . . -1.2(3) ?
    C11 C1 C2 C3 . . . . 163.9(2) ?
    O2 C2 C3 C4 . . . . 176.3(3) ?
    C1 C2 C3 C4 . . . . -1.6(4) ?
    C2 C3 C4 C5 . . . . 1.6(4) ?
    C3 C4 C5 C6 . . . . -177.0(3) ?
    C3 C4 C5 C10 . . . . 1.3(4) ?
    C4 C5 C6 C7 . . . . 179.2(3) ?
    C10 C5 C6 C7 . . . . 0.9(4) ?
    C5 C6 C7 C8 . . . . 2.5(4) ?
    C19 O3 C8 C9 . . . . -179.9(2) ?
    C19 O3 C8 C7 . . . . 1.1(3) ?
    C6 C7 C8 O3 . . . . 176.7(2) ?
    C6 C7 C8 C9 . . . . -2.3(3) ?
    O3 C8 C9 C10 . . . . 179.58(19) ?
    C7 C8 C9 C10 . . . . -1.3(3) ?
    O3 C8 C9 Br1 . . . . -4.0(3) ?
    C7 C8 C9 Br1 . . . . 175.04(16) ?
    C8 C9 C10 C5 . . . . 4.5(3) ?
    Br1 C9 C10 C5 . . . . -171.66(16) ?
    C8 C9 C10 C1 . . . . -173.9(2) ?
    Br1 C9 C10 C1 . . . . 9.9(3) ?
    C4 C5 C10 C9 . . . . 177.4(2) ?
    C6 C5 C10 C9 . . . . -4.2(3) ?
    C4 C5 C10 C1 . . . . -4.0(3) ?
    C6 C5 C10 C1 . . . . 174.3(2) ?
    C2 C1 C10 C9 . . . . -177.6(2) ?
    C11 C1 C10 C9 . . . . 18.6(3) ?
    C2 C1 C10 C5 . . . . 4.0(3) ?
    C11 C1 C10 C5 . . . . -159.8(2) ?
    C2 C1 C11 O1 . . . . -92.9(3) ?
    C10 C1 C11 O1 . . . . 71.6(3) ?
    C2 C1 C11 C12 . . . . 82.9(3) ?
    C10 C1 C11 C12 . . . . -112.7(2) ?
    O1 C11 C12 C17 . . . . -3.6(3) ?
    C1 C11 C12 C17 . . . . -179.3(2) ?
    O1 C11 C12 C13 . . . . 177.3(2) ?
    C1 C11 C12 C13 . . . . 1.6(3) ?
    C17 C12 C13 C14 . . . . 0.1(4) ?
    C11 C12 C13 C14 . . . . 179.2(2) ?
    C12 C13 C14 C15 . . . . -0.7(4) ?
    C13 C14 C15 C16 . . . . 0.9(4) ?
    C13 C14 C15 Cl1 . . . . 179.9(2) ?
    C14 C15 C16 C17 . . . . -0.4(4) ?
    Cl1 C15 C16 C17 . . . . -179.43(19) ?
    C15 C16 C17 C12 . . . . -0.2(4) ?
    C13 C12 C17 C16 . . . . 0.4(4) ?
    C11 C12 C17 C16 . . . . -178.7(2) ?
loop_
    _geom_hbond_atom_site_label_D
    _geom_hbond_atom_site_label_H
    _geom_hbond_atom_site_label_A
    _geom_hbond_site_symmetry_A
    _geom_hbond_distance_DH
    _geom_hbond_distance_HA
    _geom_hbond_distance_DA
    _geom_hbond_angle_DHA
    C4 H4 O1 4_565 0.95 2.49 3.366(3) 154
    C19 H19A Br1 3_556 0.98 2.92 3.871(3) 165
    C19 H19C O1 4_555 0.98 2.53 3.211(3) 126
    C19 H19B Cg1 3_566 0.98 2.70 3.509(3) 140
data_global
_journal_date_recd_electronic     2010-03-10
_journal_date_accepted     2010-03-12
_journal_name_full     'Acta Crystallographica, Section E'
_journal_year     2010
_journal_volume     66
_journal_issue      4
_journal_page_first     o873
_journal_page_last     o873
_journal_paper_category     QO
_journal_coeditor_code     IS2530
_publ_contact_author_name
;
Noriyuki Yonezawa
;
_publ_contact_author_address
;
Department of Organic and Polymer Materials Chemistry
Tokyo University of Agriculture & Technology
2-24-16 Naka-machi
Koganei
Tokyo 184-8588
Japan
;
_publ_contact_author_email
;
yonezawa@cc.tuat.ac.jp
;
_publ_contact_author_fax
;
+81-42-388-7291
;
_publ_contact_author_phone
;
+81-42-388-7053
;
_publ_section_title
;
(8-Bromo-2,7-dimethoxy-1-naphthyl)(4-chlorophenyl)methanone
;
loop_
    _publ_author_name
    _publ_author_footnote
    _publ_author_address
    'Mitsui, Ryosuke' .
;
Department of Organic and Polymer Materials Chemistry
Tokyo University of Agriculture & Technology
2-24-16 Naka-machi
Koganei
Tokyo 184-8588
Japan
;
    'Nagasawa, Atsushi' .
;
Department of Organic and Polymer Materials Chemistry
Tokyo University of Agriculture & Technology
2-24-16 Naka-machi
Koganei
Tokyo 184-8588
Japan
;
    'Watanabe, Shoji' .
;
Department of Organic and Polymer Materials Chemistry
Tokyo University of Agriculture & Technology
2-24-16 Naka-machi
Koganei
Tokyo 184-8588
Japan
;
    'Okamoto, Akiko' .
;
Department of Organic and Polymer Materials Chemistry
Tokyo University of Agriculture & Technology
2-24-16 Naka-machi
Koganei
Tokyo 184-8588
Japan
;
    'Yonezawa, Noriyuki' .
;
Department of Organic and Polymer Materials Chemistry
Tokyo University of Agriculture & Technology
2-24-16 Naka-machi
Koganei
Tokyo 184-8588
Japan
;
