# Supplementary material for: (8-Bromo-2,7-dimeth­oxy-1-naphth­yl)(4-chloro­phenyl)methanone
Source: Acta Crystallogr Sect E Struct Rep Online. 2010 Mar 20;66(Pt 4):o873. doi: 10.1107/S1600536810009463 (PMC2983951; doi:10.1107/S1600536810009463)
Supplement: Supplementary file 2 [file e-66-0o873-Isup2.hkl]

#
# h,k,l, Fc-squared, Fo-squared, sigma(Fo-squared) and status flag
#
data_I
_shelx_title '  Yonezawa_081112_1_'
_shelx_refln_list_code          4
_shelx_F_calc_maximum      247.66
_exptl_crystal_F_000       816.00
_reflns_d_resolution_high  0.8303
 
loop_
 _symmetry_equiv_pos_as_xyz
 'x, y, z'
 '-x, y+1/2, -z+1/2'
 '-x, -y, -z'
 'x, -y-1/2, z-1/2'
 
_cell_length_a    15.0867
_cell_length_b     8.7231
_cell_length_c    13.5894
_cell_angle_alpha  90.000
_cell_angle_beta  108.536
_cell_angle_gamma  90.000
 
_shelx_F_squared_multiplier     1.000
 
loop_
 _refln_index_h
 _refln_index_k
 _refln_index_l
 _refln_F_squared_calc
 _refln_F_squared_meas
 _refln_F_squared_sigma
 _refln_observed_status
   1   0   0     5468.58     6373.43    170.97 o
   2   0   0     6324.76     6671.36    218.17 o
   3   0   0    15783.81    16039.80    669.81 o
   4   0   0     2050.34     2065.54     57.90 o
   5   0   0     4025.47     3870.96    116.90 o
   6   0   0    12593.64    11787.66    470.03 o
   7   0   0     4103.43     4010.39    127.87 o
   8   0   0     1881.64     1771.53     52.15 o
   9   0   0     2620.78     2547.09     71.97 o
  10   0   0     2566.86     2464.95     94.71 o
  11   0   0     2660.29     2560.73    122.02 o
  12   0   0       54.27       53.46      8.45 o
  13   0   0      289.31      308.61     17.02 o
  14   0   0     2676.94     2668.67    128.43 o
  15   0   0        9.01        6.01      3.96 o
  16   0   0      181.33      174.85     11.94 o
  17   0   0      438.12      459.36     31.73 o
   1   1   0     3260.65     3070.79     52.48 o
   2   1   0     9955.02     9642.24    239.42 o
   3   1   0    21242.85    21592.68    674.01 o
   4   1   0     2341.32     2334.13     44.82 o
   5   1   0     5404.59     5507.85    120.09 o
   6   1   0     1716.71     1839.03     33.88 o
   7   1   0       76.14       74.70      2.67 o
   8   1   0     6229.69     6056.51    137.47 o
   9   1   0     1711.04     1624.47     30.13 o
  10   1   0      159.99      169.69      6.81 o
  11   1   0     2381.53     2381.50     73.91 o
  12   1   0      637.93      648.20     25.82 o
  13   1   0     1249.13     1224.52     42.56 o
  14   1   0      303.49      305.08     13.56 o
  15   1   0      233.44      215.43      9.51 o
  16   1   0      454.38      450.79     16.30 o
  17   1   0        3.63        3.96      3.87 o
   0   2   0    30515.58    30838.95   1422.00 o
   1   2   0       51.33       47.94      3.21 o
   2   2   0        8.25       20.73      2.01 o
   3   2   0       50.62       49.44      2.65 o
   4   2   0     1013.30     1053.24     18.60 o
   5   2   0      869.28      947.90     16.91 o
   6   2   0     2969.89     3062.98     59.67 o
   7   2   0     7101.01     7459.87    184.38 o
   8   2   0       50.56       52.84      2.78 o
   9   2   0      165.14      167.63      4.80 o
  10   2   0     2974.64     2929.79     97.41 o
  11   2   0      667.76      634.12     28.06 o
  12   2   0       66.17       83.18      9.02 o
  13   2   0       73.68       73.61      6.45 o
  14   2   0      309.94      316.10     14.25 o
  15   2   0       11.10       10.83      3.28 o
  16   2   0      278.26      264.27     12.41 o
   1   3   0     5220.83     4897.04     96.12 o
   2   3   0    10813.75    10253.91    252.13 o
   3   3   0     6344.73     5924.95    126.16 o
   4   3   0    10477.76    10715.29    279.01 o
   5   3   0     7549.89     7227.72    168.21 o
   6   3   0      799.70      734.09     13.14 o
   7   3   0     1216.69     1376.32     28.40 o
   8   3   0     1477.14     1510.08     31.51 o
   9   3   0     4447.05     4660.15    143.19 o
  10   3   0      802.04      808.68     31.69 o
  11   3   0     1433.54     1367.78     47.97 o
  12   3   0      418.62      394.13     18.80 o
  13   3   0       11.87       12.10      3.58 o
  14   3   0        3.90        5.31      2.46 o
  15   3   0      242.35      251.60     11.86 o
  16   3   0        0.90        0.51      1.73 o
   0   4   0     4041.20     4006.68    111.88 o
   1   4   0     3797.98     3601.74     70.49 o
   2   4   0     4031.84     4107.32     85.55 o
   3   4   0     1053.14     1001.98     18.60 o
   4   4   0     4342.95     3963.36     86.47 o
   5   4   0      752.98      795.26     15.43 o
   6   4   0      532.46      536.13     12.26 o
   7   4   0     4174.95     4369.87    116.69 o
   8   4   0      642.71      666.20     23.64 o
   9   4   0      399.19      406.83     16.14 o
  10   4   0     3108.82     3241.30    122.73 o
  11   4   0      964.58      946.65     34.48 o
  12   4   0        0.61        1.58      2.31 o
  13   4   0      511.24      505.90     21.15 o
  14   4   0      160.34      148.37      8.50 o
  15   4   0       79.98       69.34      4.64 o
   1   5   0       14.08       10.70      1.56 o
   2   5   0     1097.57     1045.52     19.17 o
   3   5   0     2065.67     2274.26     44.98 o
   4   5   0      986.52      987.13     18.07 o
   5   5   0      612.45      571.20     12.45 o
   6   5   0      679.37      592.82     15.15 o
   7   5   0      575.75      578.26     18.00 o
   8   5   0      896.67      919.67     30.77 o
   9   5   0      941.11      988.32     30.39 o
  10   5   0        0.22        2.56      2.25 o
  11   5   0       66.34       70.05      7.34 o
  12   5   0      142.88      135.87     10.58 o
  13   5   0        1.01        0.75      2.17 o
  14   5   0        6.99        4.90      2.56 o
  15   5   0      303.28      311.36     21.48 o
   0   6   0     3782.93     3969.54    153.67 o
   1   6   0        3.68       10.86      2.35 o
   2   6   0      744.48      716.19     17.65 o
   3   6   0       96.81       81.18      4.50 o
   4   6   0     2829.11     2624.25     85.42 o
   5   6   0      210.96      202.49     10.16 o
   6   6   0      548.44      534.80     21.18 o
   7   6   0      769.40      726.95     27.76 o
   8   6   0      238.21      224.06     13.80 o
   9   6   0       97.23       94.37      9.04 o
  10   6   0      664.79      631.61     29.89 o
  11   6   0     1012.14      946.21     38.99 o
  12   6   0        0.17        2.31      2.54 o
  13   6   0       53.53       43.21      4.90 o
  14   6   0      145.84      130.26      8.91 o
   1   7   0      775.08      726.81     25.33 o
   2   7   0      657.53      633.15     30.43 o
   3   7   0      117.69      109.24      9.14 o
   4   7   0      616.56      558.16     23.72 o
   5   7   0      885.25      790.15     31.22 o
   6   7   0      655.21      573.08     24.35 o
   7   7   0       40.29       42.91      7.38 o
   8   7   0     1239.07     1275.58     51.93 o
   9   7   0      571.10      574.68     24.99 o
  10   7   0       60.06       63.90      7.93 o
  11   7   0       11.99       10.56      3.30 o
  12   7   0       43.80       41.71      6.09 o
   0   8   0     1436.10     1374.47     72.48 o
   1   8   0       85.65       90.20     11.92 o
   2   8   0       26.86       25.27      4.88 o
   3   8   0      720.79      651.19     25.85 o
   4   8   0      356.75      337.50     17.81 o
   5   8   0       19.60       29.30      5.59 o
   6   8   0      572.42      550.43     28.78 o
   7   8   0        4.24        7.12      3.54 o
   8   8   0      240.33      267.30     13.57 o
   9   8   0        2.49        1.07      2.10 o
  10   8   0        2.21        4.42      4.29 o
  11   8   0      286.43      264.21     17.78 o
   1   9   0       10.97       13.06      4.23 o
   2   9   0        0.51        4.73      3.51 o
   3   9   0       26.48       28.32      6.51 o
   4   9   0      119.26      105.28     13.41 o
   5   9   0        0.51        2.63      2.49 o
   6   9   0       69.53       66.86      7.75 o
   7   9   0      773.95      766.16     33.46 o
   8   9   0        0.10        2.35      4.53 o
   0  10   0        6.66        8.90      8.02 o
   1  10   0        2.36        3.18      3.94 o
   2  10   0       60.35       44.58      6.72 o
   3  10   0        2.20        3.51      4.68 o
   4  10   0        8.98        8.00      5.42 o
   5  10   0       77.43      106.40     22.69 o
 -17   1   1      113.36      102.82     10.42 o
 -16   1   1      201.18      188.79      7.88 o
 -15   1   1      129.58      124.59      7.95 o
 -14   1   1        0.19        0.45      1.26 o
 -13   1   1      210.63      193.54      9.04 o
 -12   1   1      154.77      157.11      8.38 o
 -11   1   1      148.73      154.13      7.60 o
 -10   1   1      275.05      277.78      6.96 o
  -9   1   1      190.17      201.23      5.77 o
  -8   1   1       92.78      114.45      3.90 o
  -7   1   1      443.10      468.17     10.50 o
  -6   1   1        0.26        3.58      1.67 o
  -5   1   1      199.73      214.02      6.49 o
  -4   1   1      272.22      235.79      6.93 o
  -3   1   1       36.72       74.01      5.72 o
  -2   1   1        1.31        6.71      1.46 o
  -1   1   1      233.03      281.76      5.37 o
   0   1   1     6813.25     6885.67    145.25 o
   1   1   1     4100.74     4045.91     88.28 o
   2   1   1     3963.93     3962.88     91.46 o
   3   1   1    12181.80    12318.67    340.81 o
   4   1   1     1326.14     1515.82     28.93 o
   5   1   1      506.71      539.70     11.73 o
   6   1   1     1322.81     1450.05     28.75 o
   7   1   1      329.47      340.79      7.46 o
   8   1   1        1.62        4.62      1.30 o
   9   1   1      211.02      198.07      6.34 o
  10   1   1      119.49      103.69      4.95 o
  11   1   1      315.36      310.54     13.69 o
  12   1   1      265.11      266.20     12.30 o
  13   1   1        3.37        6.73      3.31 o
  14   1   1        0.59        4.31      2.55 o
  15   1   1       70.08       70.03      6.16 o
  16   1   1       36.38       34.80      5.09 o
 -17   2   1      361.86      353.87     17.65 o
 -16   2   1       80.71       94.56     17.28 o
 -15   2   1       22.51       20.73      3.49 o
 -14   2   1      226.17      213.45     10.74 o
 -13   2   1      172.06      180.73     27.26 o
 -12   2   1      387.61      342.86     15.03 o
 -11   2   1     2008.20     1886.44     67.19 o
 -10   2   1      108.69      101.10      4.33 o
  -9   2   1      142.74      142.98      4.87 o
  -8   2   1     1889.01     2010.14     39.75 o
  -7   2   1      212.29      277.04      6.90 o
  -6   2   1      503.55      539.14     12.16 o
  -5   2   1     3581.18     3357.32     64.05 o
  -4   2   1      422.97      432.20      8.84 o
  -3   2   1    19539.10    20018.91    621.15 o
  -2   2   1    15469.98    15574.73    467.00 o
  -1   2   1      382.80      392.12     10.58 o
   0   2   1       13.77       22.26      3.01 o
   1   2   1     1032.95     1013.45     19.49 o
   2   2   1       31.97       34.53      2.87 o
   3   2   1     3168.89     2997.70     59.09 o
   4   2   1     5601.47     5528.59    118.78 o
   5   2   1      416.86      449.69     10.48 o
   6   2   1      821.68      763.73     14.28 o
   7   2   1     2551.96     2959.40     59.30 o
   8   2   1        3.46        7.24      1.97 o
   9   2   1      893.60      880.72     25.84 o
  10   2   1        3.06        7.86      3.78 o
  11   2   1      308.15      307.46     14.94 o
  12   2   1     1012.62      957.99     34.80 o
  13   2   1        1.22        3.11      2.47 o
  14   2   1      235.23      226.32     10.35 o
  15   2   1        1.58        3.13      2.76 o
  16   2   1      115.05      107.18      6.71 o
 -16   3   1      391.85      373.57     21.55 o
 -15   3   1       87.20       80.35      5.89 o
 -14   3   1      132.40      127.33      8.90 o
 -13   3   1      147.46      138.96      8.83 o
 -12   3   1      125.34      131.34      9.04 o
 -11   3   1        0.82        6.63      3.01 o
 -10   3   1     2108.30     2074.96     63.75 o
  -9   3   1      317.54      335.11     10.19 o
  -8   3   1      335.20      344.51      9.28 o
  -7   3   1      701.84      706.33     14.87 o
  -6   3   1      858.09      813.88     15.55 o
  -5   3   1     6979.00     6619.66    148.61 o
  -4   3   1     1326.69     1475.98     27.12 o
  -3   3   1      778.55      787.86     14.10 o
  -2   3   1     8615.26     8388.48    219.50 o
  -1   3   1     1748.94     1786.88     31.30 o
   0   3   1     4190.07     4137.73     83.32 o
   1   3   1     5167.17     5002.31    104.14 o
   2   3   1     1546.70     1641.45     27.82 o
   3   3   1      102.34       96.98      3.64 o
   4   3   1      541.25      472.66     11.91 o
   5   3   1      554.27      525.75      9.78 o
   6   3   1     1252.71     1331.52     23.58 o
   7   3   1      343.14      298.76      7.57 o
   8   3   1      541.01      535.22     17.71 o
   9   3   1       53.41       47.03      5.46 o
  10   3   1        5.37        6.89      4.00 o
  11   3   1      852.98      910.66     42.54 o
  12   3   1       52.06       48.99      6.58 o
  13   3   1        0.28        2.23      2.60 o
  14   3   1      308.39      323.70     14.21 o
  15   3   1        8.88       14.12      3.84 o
  16   3   1       10.59        5.57      2.32 o
 -16   4   1        1.40        2.30      4.41 o
 -15   4   1      152.59      128.13      6.88 o
 -14   4   1        9.21       22.68      6.87 o
 -13   4   1       24.89       20.02      3.77 o
 -12   4   1      368.14      361.72     16.24 o
 -11   4   1      345.43      345.41     16.83 o
 -10   4   1       26.32       36.71      5.51 o
  -9   4   1      246.61      251.35     11.02 o
  -8   4   1     2588.11     2801.10     81.03 o
  -7   4   1     1181.71     1276.23     28.28 o
  -6   4   1        1.75        8.02      1.88 o
  -5   4   1     3577.94     3589.31     74.30 o
  -4   4   1      261.50      204.81      4.99 o
  -3   4   1      129.72      169.96      3.93 o
  -2   4   1        4.30       20.42      1.58 o
  -1   4   1      387.99      336.64      6.95 o
   0   4   1      209.32      213.94      4.62 o
   1   4   1     1619.35     1696.97     30.18 o
   2   4   1     2566.39     2495.41     48.89 o
   3   4   1     2498.22     2567.39     47.77 o
   4   4   1      774.36      886.98     16.94 o
   5   4   1     1140.89     1080.18     20.73 o
   6   4   1      594.83      619.92     12.95 o
   7   4   1       58.45       62.46      4.60 o
   8   4   1      987.82     1074.07     38.67 o
   9   4   1     1070.66     1116.55     39.96 o
  10   4   1       50.68       53.53      7.12 o
  11   4   1      131.38      126.88      9.59 o
  12   4   1      222.53      233.95     12.95 o
  13   4   1       97.84      102.78      7.41 o
  14   4   1       26.37       26.83      4.30 o
  15   4   1      157.25      153.79      7.24 o
 -15   5   1      127.38      130.84     11.82 o
 -14   5   1        0.77        2.36      1.96 o
 -13   5   1      217.23      248.29     29.41 o
 -12   5   1      134.73      143.41     10.84 o
 -11   5   1      651.87      655.28     28.16 o
 -10   5   1      257.09      255.75     13.52 o
  -9   5   1      804.27      811.04     32.96 o
  -8   5   1        9.35       13.53      4.04 o
  -7   5   1     1811.16     1756.93     59.60 o
  -6   5   1     2228.97     2188.50     67.20 o
  -5   5   1      273.96      255.25      7.08 o
  -4   5   1      857.47      914.73     18.78 o
  -3   5   1     1535.12     1469.62     28.03 o
  -2   5   1      423.21      390.29      7.01 o
  -1   5   1     2716.35     3043.40     56.56 o
   0   5   1     5464.51     5468.83    125.59 o
   1   5   1     3057.49     3191.90     67.56 o
   2   5   1        2.48       25.49      4.41 o
   3   5   1     1206.71     1133.20     20.52 o
   4   5   1     1506.75     1426.07     27.59 o
   5   5   1      176.33      166.34      5.28 o
   6   5   1      190.15      168.19      7.51 o
   7   5   1     1576.41     1544.97     47.42 o
   8   5   1     2094.13     2140.55     73.08 o
   9   5   1      378.20      403.35     18.08 o
  10   5   1     1243.43     1286.22     44.16 o
  11   5   1      761.23      724.80     27.34 o
  12   5   1      206.22      198.38     10.27 o
  13   5   1      379.90      373.10     15.71 o
  14   5   1      215.46      213.06      8.80 o
 -14   6   1      236.11      237.84     12.33 o
 -13   6   1      114.41      111.41      8.53 o
 -12   6   1      605.08      621.87     25.79 o
 -11   6   1      145.89      167.04     13.32 o
 -10   6   1      391.51      409.73     16.27 o
  -9   6   1      790.38      818.26     30.66 o
  -8   6   1     1575.42     1589.97     58.76 o
  -7   6   1     2443.65     2322.08     83.47 o
  -6   6   1      188.68      164.75      9.61 o
  -5   6   1     1175.16     1083.13     38.76 o
  -4   6   1     3858.88     3735.28    136.30 o
  -3   6   1       84.99       96.15      8.66 o
  -2   6   1       51.72       41.97      3.09 o
  -1   6   1     9100.45     8656.94    302.32 o
   0   6   1     1105.38     1056.98     25.06 o
   1   6   1      149.13      165.50      6.60 o
   2   6   1     8852.62     8487.14    296.27 o
   3   6   1     1435.95     1366.53     37.53 o
   4   6   1      631.75      540.24     28.82 o
   5   6   1     4103.42     3877.17    137.58 o
   6   6   1      199.98      172.14     10.14 o
   7   6   1      650.07      613.47     21.35 o
   8   6   1     1195.02     1185.18     42.02 o
   9   6   1     1927.50     1986.91     72.82 o
  10   6   1      612.40      598.73     23.94 o
  11   6   1      189.74      180.41     11.25 o
  12   6   1      206.94      207.23     14.37 o
  13   6   1      520.83      549.76     25.69 o
 -13   7   1      235.61      247.40     17.51 o
 -12   7   1      572.75      553.59     24.57 o
 -11   7   1      189.28      176.00      9.33 o
 -10   7   1      450.63      470.13     16.30 o
  -9   7   1     1649.36     1743.14     63.45 o
  -8   7   1       34.70       36.35      6.11 o
  -7   7   1      511.15      486.14     19.66 o
  -6   7   1     3297.47     3064.23    113.25 o
  -5   7   1      660.15      617.54     27.07 o
  -4   7   1      507.37      455.90     20.00 o
  -3   7   1     3132.80     3057.54    130.00 o
  -2   7   1     1155.79     1141.40     49.53 o
  -1   7   1      289.23      297.39     19.69 o
   0   7   1     3461.98     3406.83    127.30 o
   1   7   1     3471.59     3278.82    112.19 o
   2   7   1      222.59      201.66      9.07 o
   3   7   1     1126.60     1015.48     36.40 o
   4   7   1     3773.86     3494.84    125.55 o
   5   7   1      161.90      152.71      9.05 o
   6   7   1      458.99      438.19     22.50 o
   7   7   1      391.79      411.02     22.04 o
   8   7   1      179.34      232.06     19.84 o
   9   7   1        3.25        5.87      4.38 o
  10   7   1      601.68      664.47     34.31 o
  11   7   1      302.48      358.07     21.46 o
  12   7   1       99.41      101.67      9.85 o
 -11   8   1      543.54      540.08     34.87 o
 -10   8   1       14.84       15.80      4.10 o
  -9   8   1      288.02      293.57     14.82 o
  -8   8   1     1274.37     1474.60     75.96 o
  -7   8   1      637.49      647.71     33.49 o
  -6   8   1      125.49      128.75     12.04 o
  -5   8   1      192.16      219.14     14.88 o
  -4   8   1      139.87      119.67     11.25 o
  -3   8   1        2.38        8.32      4.02 o
  -2   8   1     1326.13     1270.14     51.79 o
  -1   8   1     1790.54     1736.19     72.56 o
   0   8   1       21.72       26.94      6.15 o
   1   8   1      279.99      287.92     13.64 o
   2   8   1     3142.68     3031.75    128.42 o
   3   8   1     1249.19     1173.60     51.74 o
   4   8   1        6.01       18.96      5.96 o
   5   8   1      946.63      895.19     43.79 o
   6   8   1      576.05      601.76     23.27 o
   7   8   1      239.67      206.62     11.95 o
   8   8   1      392.77      464.95     25.75 o
   9   8   1      934.52      993.13     45.82 o
  10   8   1      131.56      120.62      9.89 o
  -9   9   1      386.79      401.67     34.18 o
  -8   9   1      195.01      210.14     12.51 o
  -7   9   1      166.86      182.90     13.56 o
  -6   9   1     1399.62     1445.74     60.74 o
  -5   9   1      295.93      338.95     19.66 o
  -4   9   1       79.68       73.74      7.66 o
  -3   9   1     1077.09     1021.29     41.23 o
  -2   9   1      535.27      509.34     20.93 o
  -1   9   1      169.26      155.50     12.37 o
   0   9   1      967.61      989.92     51.73 o
   1   9   1     1178.50     1208.43     60.20 o
   2   9   1      195.94      180.23     12.39 o
   3   9   1      447.52      440.45     20.60 o
   4   9   1     1588.15     1575.18     71.20 o
   5   9   1      648.29      644.34     32.75 o
   6   9   1        4.20        5.64      4.59 o
   7   9   1      325.38      490.22    128.64 o
   8   9   1      497.56      517.27     39.59 o
  -5  10   1     1160.21     1257.37     64.80 o
  -4  10   1      446.92      449.11     28.11 o
  -3  10   1      225.29      246.46     20.14 o
  -2  10   1      828.32      808.26     36.19 o
  -1  10   1     1256.04     1343.03     65.63 o
   0  10   1      626.68      684.17     34.16 o
   1  10   1      371.00      404.38     21.70 o
   2  10   1      695.90      715.56     33.47 o
   3  10   1      803.18      792.09     37.98 o
   4  10   1        6.99        7.81      4.25 o
 -17   0   2        0.97        2.19      2.06 o
 -16   0   2      680.69      673.09     28.93 o
 -15   0   2      335.10      348.53     22.96 o
 -14   0   2     1503.03     1470.59     70.31 o
 -13   0   2     2623.71     2451.78    130.04 o
 -12   0   2      707.36      690.06     30.35 o
 -11   0   2      646.59      624.14     24.66 o
 -10   0   2     5426.61     5560.56    215.73 o
  -9   0   2     5292.98     5453.37    195.02 o
  -8   0   2     5409.31     5458.33    190.46 o
  -7   0   2      599.98      605.98     21.75 o
  -6   0   2     3736.60     3659.06    121.67 o
  -5   0   2    25734.27    23843.24   1238.75 o
  -4   0   2        6.64       11.22      4.14 o
  -3   0   2      496.06      471.69     22.50 o
  -2   0   2     3679.71     3641.62    103.41 o
  -1   0   2     1186.35     1179.75     31.08 o
   0   0   2     1937.11     2001.33     54.87 o
   1   0   2    54935.56    59248.23   3765.61 o
   2   0   2    12505.03    13336.18    560.71 o
   3   0   2      728.46      733.26     24.54 o
   4   0   2    13475.01    13199.83    490.61 o
   5   0   2     1942.07     1787.34     47.25 o
   6   0   2     2586.46     2613.36     70.44 o
   7   0   2     3792.69     3458.72    103.42 o
   8   0   2     1012.85     1029.15     28.72 o
   9   0   2     1611.34     1566.37     53.66 o
  10   0   2      148.23      123.02      9.75 o
  11   0   2       94.39      108.76     13.46 o
  12   0   2     1619.95     1610.57     76.63 o
  13   0   2        1.00       44.22     17.72 o
  14   0   2      156.79      184.97     22.08 o
  15   0   2      490.79      512.65     27.71 o
  16   0   2       33.79       28.75      7.61 o
 -17   1   2        2.60        2.89      2.33 o
 -16   1   2       25.03       22.68      4.13 o
 -15   1   2       58.76       56.01      5.97 o
 -14   1   2      910.67      823.13     28.44 o
 -13   1   2     1078.78     1035.84     31.01 o
 -12   1   2     3538.34     3605.61    123.42 o
 -11   1   2      365.53      348.39     11.82 o
 -10   1   2     1472.43     1404.09     31.03 o
  -9   1   2      961.06      978.68     21.15 o
  -8   1   2     2795.47     2840.32     60.70 o
  -7   1   2    12870.00    12674.48    372.96 o
  -6   1   2       20.39       26.32      2.50 o
  -5   1   2     1547.63     1542.94     31.36 o
  -4   1   2    17189.69    16137.31    565.30 o
  -3   1   2     8748.56     8413.47    236.03 o
  -2   1   2     6413.79     6442.28    174.41 o
  -1   1   2       31.46       62.44      5.02 o
   0   1   2     4079.11     4197.46     96.85 o
   1   1   2      913.27      984.10     25.65 o
   2   1   2    33801.34    35083.19   1202.93 o
   3   1   2    61333.75    70281.82   3146.27 o
   4   1   2      923.54      889.97     17.35 o
   5   1   2     5646.52     5842.58    130.34 o
   6   1   2     1042.72      964.09     17.96 o
   7   1   2     3582.00     3689.13     83.79 o
   8   1   2       83.22      100.04      3.91 o
   9   1   2     4655.05     4730.97    175.10 o
  10   1   2     1422.00     1409.31     46.65 o
  11   1   2      118.34      119.41      8.28 o
  12   1   2      717.79      707.48     26.25 o
  13   1   2      596.90      580.43     19.82 o
  14   1   2      140.38      136.55      8.59 o
  15   1   2       82.41       92.92      9.14 o
  16   1   2       50.22       64.80      8.29 o
 -17   2   2      795.09      756.87     33.35 o
 -16   2   2     1399.61     1404.44     62.29 o
 -15   2   2        8.55       11.64      5.13 o
 -14   2   2      214.50      210.83     13.10 o
 -13   2   2      835.35      803.24     28.58 o
 -12   2   2      151.42      145.54      7.34 o
 -11   2   2       58.80       63.60      5.02 o
 -10   2   2     1141.83     1044.63     22.77 o
  -9   2   2     3759.86     3901.71     89.20 o
  -8   2   2      842.52      874.09     17.38 o
  -7   2   2      750.25      792.73     16.08 o
  -6   2   2    14320.90    13887.06    424.93 o
  -5   2   2     1874.07     1756.79     37.78 o
  -4   2   2       50.54       85.02      4.57 o
  -3   2   2    13746.58    13484.21    399.19 o
  -2   2   2    10153.54     9742.87    260.64 o
  -1   2   2     2300.99     2278.17     43.62 o
   0   2   2     7177.77     6913.67    173.96 o
   1   2   2    14256.16    14458.51    403.05 o
   2   2   2     2356.96     2336.70     41.55 o
   3   2   2     1392.77     1572.43     28.32 o
   4   2   2     3581.42     3575.22     73.69 o
   5   2   2    10994.08    11385.43    301.84 o
   6   2   2     1759.03     1892.11     37.08 o
   7   2   2     5072.01     5416.49    137.76 o
   8   2   2     4212.49     4429.36    130.69 o
   9   2   2       19.34       34.97      3.98 o
  10   2   2      595.23      624.87     24.44 o
  11   2   2     2115.33     2115.14     74.43 o
  12   2   2      757.99      744.47     26.36 o
  13   2   2      162.96      165.07     11.18 o
  14   2   2      520.96      511.65     21.48 o
  15   2   2       87.19       85.57      6.67 o
  16   2   2       10.30        5.09      2.59 o
 -17   3   2      335.11      352.46     25.98 o
 -16   3   2      117.91      113.08      8.11 o
 -15   3   2       17.74       16.30      4.59 o
 -14   3   2     3018.85     2949.68    129.70 o
 -13   3   2      705.69      652.11     24.42 o
 -12   3   2        5.63        8.83      3.62 o
 -11   3   2     1187.79     1147.52     36.55 o
 -10   3   2     2844.32     2833.38     89.08 o
  -9   3   2       17.52       30.85      2.50 o
  -8   3   2     3744.13     4066.28     93.22 o
  -7   3   2     2658.75     2740.98     57.85 o
  -6   3   2      408.39      345.58      8.84 o
  -5   3   2       17.50       47.97      2.59 o
  -4   3   2     1855.35     1861.33     35.67 o
  -3   3   2    14983.59    14759.02    439.26 o
  -2   3   2     2766.85     2827.13     54.95 o
  -1   3   2     3764.51     3674.95     82.84 o
   0   3   2     4626.36     4389.98     93.53 o
   1   3   2      773.59      870.69     14.54 o
   2   3   2     3557.45     3417.16     65.10 o
   3   3   2     6419.61     6085.21    141.68 o
   4   3   2      393.81      352.17      8.03 o
   5   3   2      346.08      355.60      8.09 o
   6   3   2       26.15       54.85      2.71 o
   7   3   2      349.55      335.94      8.99 o
   8   3   2        2.46        7.15      1.93 o
   9   3   2      296.19      267.00     13.57 o
  10   3   2     1592.30     1572.58     60.13 o
  11   3   2      161.40      156.73     13.16 o
  12   3   2      351.35      335.76     20.38 o
  13   3   2      580.27      585.01     23.45 o
  14   3   2      196.60      185.44      9.43 o
  15   3   2        7.43        4.80      2.32 o
 -16   4   2      319.19      334.68     25.00 o
 -15   4   2      290.25      320.83     24.50 o
 -14   4   2       36.37       32.51      4.81 o
 -13   4   2       27.52       20.88      6.81 o
 -12   4   2     1024.11      954.25     44.01 o
 -11   4   2      192.98      189.20      9.85 o
 -10   4   2       29.32       31.72      5.29 o
  -9   4   2     3271.93     3432.68    125.62 o
  -8   4   2      125.99      132.36      7.82 o
  -7   4   2       60.74       76.26      3.60 o
  -6   4   2    12178.74    11621.97    346.85 o
  -5   4   2      249.36      240.49      5.61 o
  -4   4   2     6294.13     6347.52    153.82 o
  -3   4   2     3456.62     3374.48     78.09 o
  -2   4   2     5998.03     6035.68    141.93 o
  -1   4   2     5443.51     5484.25    124.41 o
   0   4   2     3002.32     2949.48     56.21 o
   1   4   2     3042.86     3044.05     57.71 o
   2   4   2     7115.22     6923.95    159.33 o
   3   4   2      508.21      451.09      9.51 o
   4   4   2       16.19       19.55      1.98 o
   5   4   2     6794.04     6550.37    154.43 o
   6   4   2      190.95      200.12      5.75 o
   7   4   2      418.96      468.22     17.74 o
   8   4   2     2088.75     2091.88     75.11 o
   9   4   2      512.10      507.40     23.50 o
  10   4   2      301.78      305.55     17.37 o
  11   4   2      721.46      699.19     28.78 o
  12   4   2      306.93      288.19     14.91 o
  13   4   2      221.34      212.89     10.68 o
  14   4   2       13.90       12.18      2.96 o
  15   4   2       30.84       31.38      4.21 o
 -15   5   2        5.60        4.75      4.70 o
 -14   5   2      827.62      777.46     32.38 o
 -13   5   2       27.81       47.80      9.78 o
 -12   5   2       79.00       72.86      6.48 o
 -11   5   2      572.07      544.92     23.37 o
 -10   5   2       67.48       73.12      8.21 o
  -9   5   2      144.91      151.53     12.55 o
  -8   5   2     5320.92     5354.93    220.65 o
  -7   5   2     1474.02     1494.31     51.57 o
  -6   5   2       22.73       32.91      5.11 o
  -5   5   2     1565.66     1615.39     47.06 o
  -4   5   2      711.50      727.63     16.90 o
  -3   5   2     3863.16     3978.01     91.93 o
  -2   5   2     2217.42     2198.39     43.20 o
  -1   5   2     1583.35     1492.56     27.76 o
   0   5   2     1086.86     1104.13     23.78 o
   1   5   2      712.40      817.43     16.13 o
   2   5   2     1130.15     1119.23     26.81 o
   3   5   2     2482.59     2386.78     48.91 o
   4   5   2       68.12       73.10      3.78 o
   5   5   2      787.42      714.41     19.81 o
   6   5   2      729.48      651.48     20.55 o
   7   5   2     1871.45     1825.24     66.40 o
   8   5   2      108.87      113.49      8.99 o
   9   5   2      722.02      723.37     26.86 o
  10   5   2      267.67      264.93     12.35 o
  11   5   2       35.13       30.84      4.57 o
  12   5   2        0.15        1.53      1.87 o
  13   5   2      361.20      351.36     17.23 o
  14   5   2      126.32      120.30     10.24 o
 -14   6   2       14.35        8.47      3.53 o
 -13   6   2      539.16      493.78     22.29 o
 -12   6   2       73.17       69.23      6.53 o
 -11   6   2        0.07        3.66      2.52 o
 -10   6   2      114.39      122.94      8.41 o
  -9   6   2       61.01       69.38      8.48 o
  -8   6   2        0.47        1.93      2.75 o
  -7   6   2       28.69       33.22      4.93 o
  -6   6   2     1840.99     1708.10     55.68 o
  -5   6   2     1188.86     1104.85     35.85 o
  -4   6   2      152.58      145.11      9.70 o
  -3   6   2     1240.16     1217.02     41.24 o
  -2   6   2      442.30      427.26     17.28 o
  -1   6   2      804.02      756.44     19.40 o
   0   6   2      348.36      325.33     10.90 o
   1   6   2     2234.14     2138.72     58.02 o
   2   6   2        5.99       16.05      2.47 o
   3   6   2       90.56       76.88      5.27 o
   4   6   2        3.09        8.20      2.39 o
   5   6   2     1169.78     1049.55     36.40 o
   6   6   2      189.05      185.61     10.02 o
   7   6   2      115.05      120.14     10.55 o
   8   6   2     1532.86     1517.56     59.72 o
   9   6   2       64.30       53.24      6.21 o
  10   6   2      282.02      283.43     12.39 o
  11   6   2      808.64      739.51     25.64 o
  12   6   2      256.87      232.46     14.31 o
  13   6   2       16.92       10.01      3.19 o
 -13   7   2       62.77       71.71     10.19 o
 -12   7   2      105.84      102.51      7.18 o
 -11   7   2       30.73       33.65      3.84 o
 -10   7   2       86.58       94.40      6.66 o
  -9   7   2        6.98        7.84      3.13 o
  -8   7   2      603.22      585.29     23.98 o
  -7   7   2      146.28      141.45     10.57 o
  -6   7   2       70.42       55.68      7.86 o
  -5   7   2       47.44       41.33      6.74 o
  -4   7   2      522.68      501.62     22.84 o
  -3   7   2      966.10      945.73     37.68 o
  -2   7   2      471.40      464.49     21.07 o
  -1   7   2     1374.97     1347.49     48.95 o
   0   7   2     1179.48     1157.83     37.84 o
   1   7   2      698.45      669.77     22.49 o
   2   7   2      208.09      202.11      9.60 o
   3   7   2      665.79      578.68     27.17 o
   4   7   2      106.03       85.63      8.64 o
   5   7   2      148.27      122.96      7.58 o
   6   7   2       66.35       63.31      5.60 o
   7   7   2      432.97      452.42     22.84 o
   8   7   2       32.44       81.28     28.81 o
   9   7   2      298.00      304.13     24.07 o
  10   7   2        0.88        0.95      2.39 o
  11   7   2      224.18      221.78     13.84 o
 -11   8   2        1.19        1.98      4.29 o
 -10   8   2      237.08      242.83     15.63 o
  -9   8   2        0.17       -0.27      1.91 o
  -8   8   2       27.12       26.40      5.78 o
  -7   8   2      414.45      382.77     18.86 o
  -6   8   2      146.17      125.69     11.71 o
  -5   8   2      305.56      274.79     19.49 o
  -4   8   2     1420.32     1325.57     60.06 o
  -3   8   2      274.89      243.39     16.86 o
  -2   8   2      177.41      172.98     15.01 o
  -1   8   2       80.44       81.39     10.14 o
   0   8   2      102.40       96.01      9.29 o
   1   8   2     1013.35      964.62     39.29 o
   2   8   2        0.53        3.53      2.62 o
   3   8   2       71.86       64.99      6.63 o
   4   8   2      371.41      364.05     14.84 o
   5   8   2       96.64       92.01      6.79 o
   6   8   2        1.78        2.18      2.51 o
   7   8   2       42.54       56.78     11.91 o
   8   8   2        4.93        3.57      4.30 o
   9   8   2      112.05      127.96     13.12 o
  10   8   2        2.06       -1.09      3.24 o
  -9   9   2      133.89      138.61     11.18 o
  -8   9   2       47.55       52.01      7.60 o
  -7   9   2      107.53      112.48     10.62 o
  -6   9   2      196.15      213.14     16.62 o
  -5   9   2      183.61      163.03     12.25 o
  -4   9   2        3.14        5.40      3.54 o
  -3   9   2       78.79       60.61      7.70 o
  -2   9   2       12.50       15.99      3.95 o
  -1   9   2      111.23      111.16      8.18 o
   0   9   2       24.72       15.75      3.81 o
   1   9   2        8.72        9.41      3.40 o
   2   9   2        9.37       12.03      5.88 o
   3   9   2       13.87       15.80      4.83 o
   4   9   2       49.17       46.91      9.51 o
   5   9   2      134.05      136.26     12.39 o
   6   9   2      153.44      158.17     11.70 o
   7   9   2       20.07       35.87     24.60 o
  -5  10   2       20.45        9.44      5.58 o
  -4  10   2       38.51       28.62      7.65 o
  -3  10   2        0.67        1.70      3.78 o
  -2  10   2        0.22        0.59      3.97 o
  -1  10   2       90.62       72.62     11.46 o
   0  10   2      175.80      157.98     13.49 o
   1  10   2       31.13       22.50      6.35 o
   2  10   2        9.98       11.75      5.18 o
   3  10   2        9.51        3.23      3.26 o
   4  10   2       10.85        8.12      6.44 o
 -17   1   3      163.76      157.59     10.22 o
 -16   1   3       41.68       34.45      5.44 o
 -15   1   3      454.48      445.20     24.47 o
 -14   1   3      349.11      407.72     52.84 o
 -13   1   3        1.86        3.27      3.15 o
 -12   1   3        2.18       16.07      6.09 o
 -11   1   3        0.13        1.65      1.11 o
 -10   1   3      659.97      652.26     15.01 o
  -9   1   3      386.23      369.61     10.88 o
  -8   1   3      443.38      463.50     12.47 o
  -7   1   3     1200.25     1335.30     30.91 o
  -6   1   3      539.88      488.05     15.22 o
  -5   1   3      216.86      191.08      5.42 o
  -4   1   3        4.03        7.89      1.25 o
  -3   1   3     2039.15     1910.13     41.60 o
  -2   1   3     2155.25     2183.64     51.44 o
  -1   1   3     1619.04     1482.15     32.85 o
   0   1   3     1000.11     1048.77     22.90 o
   1   1   3     3147.37     3186.90     74.14 o
   2   1   3     4625.40     4699.88    112.62 o
   3   1   3      358.50      455.52     13.88 o
   4   1   3      122.34      138.29      5.97 o
   5   1   3     3173.26     3715.91     82.26 o
   6   1   3     1349.69     1579.40     33.02 o
   7   1   3      564.08      605.70     13.05 o
   8   1   3      174.09      183.14      7.35 o
   9   1   3       36.75       37.45      5.78 o
  10   1   3       97.64      108.27      8.14 o
  11   1   3      257.86      253.07     11.80 o
  12   1   3      134.07      139.76      9.54 o
  13   1   3      125.38      120.57      9.35 o
  14   1   3       12.82       12.03      3.21 o
  15   1   3      108.42      127.82     10.44 o
 -17   2   3        8.05        5.49      2.24 o
 -16   2   3      606.81      598.74     26.27 o
 -15   2   3      234.62      217.12     17.41 o
 -14   2   3      827.20      810.72     37.29 o
 -13   2   3      777.67      721.88     26.02 o
 -12   2   3        0.49        8.40      4.58 o
 -11   2   3       65.76       62.90      7.60 o
 -10   2   3     1167.63     1152.99     27.55 o
  -9   2   3       12.33       15.57      2.12 o
  -8   2   3      432.39      439.51     10.42 o
  -7   2   3     5434.64     5577.02    141.74 o
  -6   2   3      606.01      706.92     15.29 o
  -5   2   3      217.36      234.74      6.92 o
  -4   2   3      121.06      112.49      3.56 o
  -3   2   3        8.46       15.45      2.57 o
  -2   2   3    18759.52    20630.59    771.34 o
  -1   2   3     5315.48     5325.29    127.98 o
   0   2   3      871.11      930.26     17.63 o
   1   2   3     4095.23     4115.64     89.22 o
   2   2   3     2898.76     2917.09     62.27 o
   3   2   3      244.32      274.99      7.93 o
   4   2   3     1425.48     1399.74     30.73 o
   5   2   3     1385.89     1708.10     35.77 o
   6   2   3     4236.63     4758.72    114.53 o
   7   2   3      528.98      510.03     13.57 o
   8   2   3      145.36      146.64      7.89 o
   9   2   3      194.35      199.52     10.69 o
  10   2   3      139.32      138.53      9.28 o
  11   2   3       13.83       13.50      3.93 o
  12   2   3        5.77        9.60      3.65 o
  13   2   3      253.54      243.38     11.98 o
  14   2   3        9.70        7.52      2.56 o
  15   2   3       68.11       69.36      7.49 o
 -17   3   3       18.03       12.48      5.85 o
 -16   3   3       74.96      101.67     21.62 o
 -15   3   3     1170.17     1253.28     69.72 o
 -14   3   3      430.77      436.90     35.58 o
 -13   3   3      605.65      568.34     25.92 o
 -12   3   3      634.30      605.95     23.95 o
 -11   3   3      255.49      244.67     14.14 o
 -10   3   3      235.60      229.36     10.52 o
  -9   3   3     1284.20     1239.98     31.75 o
  -8   3   3      203.58      217.77      6.41 o
  -7   3   3      366.41      338.20      7.68 o
  -6   3   3     1389.48     1465.77     31.93 o
  -5   3   3     1054.50     1118.60     22.49 o
  -4   3   3      584.62      642.91     13.44 o
  -3   3   3      547.29      565.17     12.32 o
  -2   3   3      857.06      979.14     21.98 o
  -1   3   3     2920.72     2786.33     55.93 o
   0   3   3      297.71      340.09      7.66 o
   1   3   3        2.13        9.21      1.51 o
   2   3   3     3065.84     3072.36     64.15 o
   3   3   3       34.84       44.38      2.60 o
   4   3   3      294.51      267.51      7.19 o
   5   3   3      469.07      425.70     10.64 o
   6   3   3       26.72       47.49      3.47 o
   7   3   3      148.38      141.82      6.87 o
   8   3   3       27.85       49.43      5.84 o
   9   3   3        4.29        7.34      2.62 o
  10   3   3       88.13       88.09      8.85 o
  11   3   3        0.24        1.91      3.20 o
  12   3   3      103.92      121.24     11.71 o
  13   3   3       23.46       26.30      4.80 o
  14   3   3       82.91       91.70      6.47 o
  15   3   3       68.83       77.23      7.23 o
 -16   4   3       54.74       65.45      9.52 o
 -15   4   3       29.56       31.26      9.97 o
 -14   4   3      745.93      793.91     48.50 o
 -13   4   3      115.01      107.36      8.57 o
 -12   4   3      208.13      188.27     11.75 o
 -11   4   3        4.47        8.47      3.76 o
 -10   4   3       80.88       80.75      7.69 o
  -9   4   3      213.04      214.24     11.18 o
  -8   4   3     1142.33     1181.24     29.70 o
  -7   4   3     2173.43     2175.34     50.31 o
  -6   4   3      947.99      912.77     22.42 o
  -5   4   3      619.87      679.90     23.37 o
  -4   4   3     7489.40     7599.28    211.73 o
  -3   4   3      893.86      840.39     16.72 o
  -2   4   3     1291.57     1345.53     30.17 o
  -1   4   3      324.14      315.05     10.89 o
   0   4   3     3752.31     3640.57     73.57 o
   1   4   3     1156.73     1249.79     22.50 o
   2   4   3     4287.31     4309.31     90.36 o
   3   4   3     3379.42     3418.40     67.91 o
   4   4   3     1719.33     1637.09     42.50 o
   5   4   3       71.47       67.89      3.12 o
   6   4   3     1512.83     1475.00     40.33 o
   7   4   3     1068.83     1069.92     36.68 o
   8   4   3       10.02       15.05      5.02 o
   9   4   3     1471.89     1461.29     52.84 o
  10   4   3     1050.68     1039.82     36.08 o
  11   4   3       25.42       40.14      5.91 o
  12   4   3       43.11       35.66      5.15 o
  13   4   3      164.08      178.84      9.74 o
  14   4   3      225.78      218.99     11.45 o
 -15   5   3      103.90      107.13     11.85 o
 -14   5   3      235.92      224.40     15.27 o
 -13   5   3       96.49       94.68      7.66 o
 -12   5   3     1133.81     1062.86     47.90 o
 -11   5   3      132.42      155.03     11.65 o
 -10   5   3      509.80      542.15     32.64 o
  -9   5   3      305.51      301.65     15.13 o
  -8   5   3      707.15      671.64     24.84 o
  -7   5   3       18.54       24.89      4.90 o
  -6   5   3      300.03      271.22     11.43 o
  -5   5   3     6344.37     6347.33    210.41 o
  -4   5   3     1432.06     1540.36     45.40 o
  -3   5   3     1013.49     1019.51     23.50 o
  -2   5   3     2501.16     2469.38     54.63 o
  -1   5   3      533.75      511.99     11.54 o
   0   5   3       43.11       55.41      2.82 o
   1   5   3      988.62      977.49     26.85 o
   2   5   3     3059.98     2999.71     91.71 o
   3   5   3       13.23       14.08      2.21 o
   4   5   3      941.04      814.02     30.57 o
   5   5   3     2337.14     2087.22    112.97 o
   6   5   3      457.15      439.15     18.30 o
   7   5   3       24.12       39.73      6.25 o
   8   5   3      823.61      856.84     35.30 o
   9   5   3      935.82      942.01     39.79 o
  10   5   3      176.16      182.22     10.17 o
  11   5   3      712.64      726.06     27.37 o
  12   5   3      758.00      751.48     30.79 o
  13   5   3       28.50       23.03      4.99 o
 -14   6   3      465.39      476.25     26.37 o
 -13   6   3      181.74      194.84     13.65 o
 -12   6   3      342.00      334.91     14.79 o
 -11   6   3      315.76      329.96     15.77 o
 -10   6   3      332.17      354.06     17.67 o
  -9   6   3     1112.32     1149.05     39.82 o
  -8   6   3     1634.66     1572.38     54.08 o
  -7   6   3      364.43      353.83     14.13 o
  -6   6   3     2355.57     2074.23     72.50 o
  -5   6   3        8.45       10.46      3.06 o
  -4   6   3      782.10      721.16     28.60 o
  -3   6   3     3099.93     3115.07    105.61 o
  -2   6   3        2.59        5.29      2.04 o
  -1   6   3      341.15      324.24     14.04 o
   0   6   3     4501.77     4445.74    151.08 o
   1   6   3      233.20      239.12     10.47 o
   2   6   3     1625.41     1596.62     81.26 o
   3   6   3     3059.42     2837.17    175.32 o
   4   6   3      378.61      308.67     16.96 o
   5   6   3      295.47      264.96      9.35 o
   6   6   3     2159.67     2214.04     86.11 o
   7   6   3       16.37       23.79      6.05 o
   8   6   3      270.04      289.47     19.19 o
   9   6   3      556.07      579.42     25.18 o
  10   6   3       40.69       46.33      5.09 o
  11   6   3       84.82       95.26      6.47 o
  12   6   3       70.70       71.90      9.79 o
 -13   7   3      156.88      162.74     14.14 o
 -12   7   3      349.82      338.52     14.81 o
 -11   7   3     1157.77     1188.44     46.31 o
 -10   7   3      130.24      127.33      8.06 o
  -9   7   3      918.92      969.01     34.87 o
  -8   7   3     1439.11     1412.53     50.68 o
  -7   7   3      297.77      265.68     15.45 o
  -6   7   3      565.17      506.26     24.37 o
  -5   7   3     4166.74     3959.60    173.23 o
  -4   7   3      206.18      202.54     13.41 o
  -3   7   3      267.29      283.95     15.76 o
  -2   7   3      981.17      939.07     36.46 o
  -1   7   3       23.11       30.60      5.92 o
   0   7   3       52.92       54.27      5.36 o
   1   7   3     1183.50     1093.73     34.41 o
   2   7   3     2040.02     1922.54    100.99 o
   3   7   3      221.47      197.21     12.41 o
   4   7   3      916.70      857.71     55.74 o
   5   7   3     4638.84     4749.64    217.95 o
   6   7   3      256.23      258.06     17.72 o
   7   7   3      437.79      480.31     27.03 o
   8   7   3      325.94      378.02     21.43 o
   9   7   3      109.37      114.88      7.70 o
  10   7   3       11.14        8.06      2.50 o
  11   7   3      143.36      170.38     19.19 o
 -11   8   3      353.64      401.88     28.89 o
 -10   8   3     1043.18     1082.57     57.41 o
  -9   8   3      105.16      109.24     11.14 o
  -8   8   3      672.25      633.00     38.12 o
  -7   8   3     1814.38     1807.39     74.50 o
  -6   8   3     1197.60     1130.69     45.77 o
  -5   8   3       58.45       59.31      7.82 o
  -4   8   3      733.23      680.09     28.13 o
  -3   8   3     3719.02     3566.17    147.69 o
  -2   8   3      945.37      952.79     39.06 o
  -1   8   3     1350.95     1353.23     49.88 o
   0   8   3     1987.12     1923.64     73.89 o
   1   8   3      303.92      320.57     28.31 o
   2   8   3      293.54      286.85     19.38 o
   3   8   3     1561.97     1368.85     93.72 o
   4   8   3      846.76      754.85     36.35 o
   5   8   3       60.45       59.09      6.30 o
   6   8   3     1677.38     1830.95     79.99 o
   7   8   3     1145.10     1345.22     73.78 o
   8   8   3       84.47      135.36     30.05 o
   9   8   3      198.99      219.48     16.31 o
  -9   9   3      404.09      451.98     26.53 o
  -8   9   3      558.68      637.98     30.22 o
  -7   9   3      105.78      121.19     14.07 o
  -6   9   3      578.04      596.83     28.15 o
  -5   9   3     3180.52     3206.07    137.19 o
  -4   9   3      982.83      940.63     39.16 o
  -3   9   3       40.66       56.86      8.42 o
  -2   9   3     1416.23     1389.48     50.90 o
  -1   9   3      584.29      580.48     27.86 o
   0   9   3        0.37        3.40      3.08 o
   1   9   3      790.73      770.35     59.24 o
   2   9   3     1282.28     1285.70     65.90 o
   3   9   3       11.64        7.75      3.04 o
   4   9   3      256.31      256.81     21.49 o
   5   9   3      937.73     1010.79     73.43 o
   6   9   3      418.12      445.65    106.84 o
   7   9   3       24.43       30.08     11.10 o
  -5  10   3        4.93        3.38      5.26 o
  -4  10   3      951.14     1059.98     65.18 o
  -3  10   3      316.75      313.05     39.52 o
  -2  10   3      102.09       91.74     11.47 o
  -1  10   3      404.39      445.88     26.72 o
   0  10   3      376.41      432.98     24.10 o
   1  10   3      562.81      574.87     31.72 o
   2  10   3      198.74      191.41     15.88 o
   3  10   3      349.64      351.08     31.82 o
 -17   0   4      132.39      131.82     12.58 o
 -16   0   4      231.16      207.93     13.23 o
 -15   0   4      531.97      500.22     27.79 o
 -14   0   4       10.69       18.72      6.72 o
 -13   0   4     1275.35     1248.38     54.37 o
 -12   0   4     2397.78     2365.67    121.45 o
 -11   0   4     1717.50     1755.77     81.71 o
 -10   0   4      439.37      396.87     24.30 o
  -9   0   4    13179.68    13878.43    685.81 o
  -8   0   4       12.93       49.56      3.74 o
  -7   0   4      255.11      362.38     10.64 o
  -6   0   4     2079.89     1990.79     61.71 o
  -5   0   4     4643.18     4293.99    149.09 o
  -4   0   4     9066.80     8889.94    400.94 o
  -3   0   4     6306.00     6201.93    266.67 o
  -2   0   4        4.55       10.56      2.31 o
  -1   0   4    20928.48    19885.16   1156.01 o
   0   0   4     3403.41     3139.84     95.31 o
   1   0   4       89.08      115.03      6.74 o
   2   0   4     4263.96     3941.03    145.93 o
   3   0   4      427.24      448.41     18.50 o
   4   0   4     1184.52     1290.66     47.09 o
   5   0   4    13142.19    14574.46    750.18 o
   6   0   4     1255.76     1266.83     45.50 o
   7   0   4       92.16       82.17      5.07 o
   8   0   4     1274.03     1183.40     37.90 o
   9   0   4      240.14      209.86     20.78 o
  10   0   4      972.56      996.58     58.22 o
  11   0   4      666.06      634.94     37.88 o
  12   0   4      241.03      248.05     16.55 o
  13   0   4      968.96      926.25     43.69 o
  14   0   4       25.06       57.77     21.50 o
  15   0   4       78.76       71.70     11.27 o
 -18   1   4      106.36      106.93     26.29 o
 -17   1   4      302.08      299.98     12.49 o
 -16   1   4      324.01      309.89     13.90 o
 -15   1   4        9.42       11.04      3.15 o
 -14   1   4      701.99      653.10     27.49 o
 -13   1   4     1791.65     1809.99    138.60 o
 -12   1   4     2002.85     2013.89     73.77 o
 -11   1   4      227.98      227.43     11.70 o
 -10   1   4       69.97       64.64      5.21 o
  -9   1   4     5271.48     5520.50    163.62 o
  -8   1   4      733.85      768.61     26.96 o
  -7   1   4     3538.64     3359.25     87.19 o
  -6   1   4    18467.21    17255.40    677.05 o
  -5   1   4      238.29      245.17      6.11 o
  -4   1   4      875.72      911.05     18.44 o
  -3   1   4    19611.21    19206.10    736.92 o
  -2   1   4     7809.24     7672.74    230.53 o
  -1   1   4      265.22      325.96      8.33 o
   0   1   4     5252.89     5012.15    126.91 o
   1   1   4      285.53      261.21      7.38 o
   2   1   4      179.83      223.31      8.21 o
   3   1   4     4728.06     4596.05    121.12 o
   4   1   4     7689.60     7589.81    210.54 o
   5   1   4      209.45      187.81      7.27 o
   6   1   4      702.97      766.28     19.06 o
   7   1   4     1644.31     1600.46     38.73 o
   8   1   4     1863.68     1818.23     58.56 o
   9   1   4       68.40       74.17      7.36 o
  10   1   4     2578.30     2570.29     88.15 o
  11   1   4      230.33      238.46     11.85 o
  12   1   4       50.39       57.37      5.81 o
  13   1   4       32.10       49.93      5.70 o
  14   1   4      361.91      349.26     14.21 o
  15   1   4      129.80      130.17      8.93 o
 -17   2   4      401.61      419.96     28.79 o
 -16   2   4      638.22      620.99     31.74 o
 -15   2   4      809.00      798.54     34.37 o
 -14   2   4       62.45       63.10      5.72 o
 -13   2   4       56.08       51.00      5.45 o
 -12   2   4      907.05      859.44     31.19 o
 -11   2   4     3512.85     3670.26    157.24 o
 -10   2   4      680.09      762.32     27.00 o
  -9   2   4     1994.81     2015.69     50.73 o
  -8   2   4     3377.41     3210.36     85.50 o
  -7   2   4     4296.38     4086.89    104.41 o
  -6   2   4       16.92       14.62      1.62 o
  -5   2   4    15301.60    14909.51    515.43 o
  -4   2   4     7788.65     7680.84    221.54 o
  -3   2   4     4718.88     4879.27    134.37 o
  -2   2   4     1643.66     1504.75     34.56 o
  -1   2   4    15860.91    16423.68    564.62 o
   0   2   4     3790.41     3866.39     87.00 o
   1   2   4     2711.23     2902.25     71.00 o
   2   2   4     5944.40     6081.74    157.09 o
   3   2   4     2234.92     2333.00     53.18 o
   4   2   4       17.95       27.30      4.27 o
   5   2   4    10409.81    10923.21    333.07 o
   6   2   4     8164.63     8760.77    253.76 o
   7   2   4       95.14      107.60      6.16 o
   8   2   4      732.63      754.78     26.92 o
   9   2   4      704.33      679.19     23.87 o
  10   2   4      587.27      550.66     21.06 o
  11   2   4       15.75       27.50      4.43 o
  12   2   4      602.34      577.76     22.99 o
  13   2   4      589.08      586.45     21.93 o
  14   2   4       14.29       19.66      5.42 o
 -17   3   4       37.15       38.38      8.41 o
 -16   3   4      769.51      809.64     44.37 o
 -15   3   4        0.87        5.54      4.68 o
 -14   3   4     1033.07      917.39     40.30 o
 -13   3   4     2711.41     2630.24    115.48 o
 -12   3   4       51.17       56.01      8.68 o
 -11   3   4      414.82      409.71     20.52 o
 -10   3   4     1682.16     1753.15     70.81 o
  -9   3   4     1056.65     1058.71     32.88 o
  -8   3   4       16.66       18.61      2.06 o
  -7   3   4     3068.36     3091.28     76.68 o
  -6   3   4     6047.32     6020.91    195.85 o
  -5   3   4      566.66      581.16     14.55 o
  -4   3   4     1588.94     1494.20     33.33 o
  -3   3   4     6069.35     6274.15    185.40 o
  -2   3   4     9070.21     9298.99    296.45 o
  -1   3   4      628.47      625.85     12.99 o
   0   3   4     3882.86     4035.01     95.39 o
   1   3   4     2275.39     2384.63     66.81 o
   2   3   4        5.47        9.74      1.95 o
   3   3   4     2256.04     2434.33     49.35 o
   4   3   4     3728.07     3882.63     96.28 o
   5   3   4     2553.41     2790.98     65.79 o
   6   3   4       12.08       27.59      3.39 o
   7   3   4     1166.25     1188.28     37.95 o
   8   3   4     2454.99     2496.60     84.16 o
   9   3   4      475.76      441.19     16.96 o
  10   3   4      516.05      499.35     22.78 o
  11   3   4      556.21      541.92     24.40 o
  12   3   4       11.94       14.47      4.83 o
  13   3   4       37.32       42.42      5.10 o
  14   3   4      148.38      149.99      9.27 o
 -16   4   4      174.91      167.82     14.20 o
 -15   4   4      475.75      513.33     36.16 o
 -14   4   4      572.84      583.97     30.01 o
 -13   4   4       40.96       48.42      7.43 o
 -12   4   4      532.03      528.21     25.79 o
 -11   4   4     5906.31     6187.97    307.48 o
 -10   4   4      121.56      130.97     13.08 o
  -9   4   4      251.97      273.80     13.70 o
  -8   4   4     3105.35     2977.89     86.42 o
  -7   4   4      301.11      270.34      8.43 o
  -6   4   4      584.22      631.41     16.58 o
  -5   4   4    14944.30    14953.75    536.17 o
  -4   4   4      538.03      670.30     14.07 o
  -3   4   4      753.22      772.25     18.84 o
  -2   4   4     2084.88     2119.20     52.43 o
  -1   4   4     1126.98     1246.20     27.28 o
   0   4   4     2264.69     2302.37     48.14 o
   1   4   4     2197.68     2247.72     47.50 o
   2   4   4     1568.45     1637.25     48.60 o
   3   4   4     3441.16     3611.47    100.70 o
   4   4   4      330.79      343.61      8.85 o
   5   4   4      207.61      194.64      9.58 o
   6   4   4     2867.59     2876.49     95.74 o
   7   4   4      193.33      198.38     13.67 o
   8   4   4        1.55        6.11      3.24 o
   9   4   4      149.36      156.27      9.46 o
  10   4   4        0.31        3.85      2.38 o
  11   4   4       98.42       90.02      8.61 o
  12   4   4      276.53      275.72     11.97 o
  13   4   4       70.87       66.28      6.33 o
 -15   5   4       71.59       77.33     11.46 o
 -14   5   4      131.98      144.79      8.38 o
 -13   5   4     1790.37     1756.69     72.50 o
 -12   5   4        6.10        6.54      4.33 o
 -11   5   4        2.74        7.24      4.53 o
 -10   5   4      955.94      907.34     43.31 o
  -9   5   4      513.04      514.42     23.63 o
  -8   5   4     1164.72     1093.35     54.60 o
  -7   5   4      704.82      622.31     30.70 o
  -6   5   4     1566.00     1482.17     40.37 o
  -5   5   4      716.79      630.73     16.75 o
  -4   5   4     2394.98     2415.05     67.71 o
  -3   5   4     2535.19     2674.39     65.91 o
  -2   5   4     3700.27     3858.09     97.76 o
  -1   5   4      756.89      781.81     23.05 o
   0   5   4      859.96      899.25     24.25 o
   1   5   4     4505.41     4863.73    124.21 o
   2   5   4     2693.72     3079.50    183.47 o
   3   5   4     1149.48     1230.98     61.23 o
   4   5   4     3749.10     3523.39    129.51 o
   5   5   4      689.69      652.43     22.69 o
   6   5   4       56.54       57.48      5.91 o
   7   5   4      321.18      301.32     16.03 o
   8   5   4     1394.67     1303.77     48.94 o
   9   5   4       56.05       68.62      6.98 o
  10   5   4      563.50      538.70     20.77 o
  11   5   4      289.33      281.69     14.09 o
  12   5   4       12.27        8.22      3.47 o
  13   5   4       36.79       33.72      4.29 o
 -14   6   4        6.01        5.41      2.97 o
 -13   6   4        0.46        1.93      2.52 o
 -12   6   4      747.25      785.19     33.78 o
 -11   6   4      516.70      537.85     25.80 o
 -10   6   4        6.79       16.47      4.69 o
  -9   6   4      392.32      370.32     29.16 o
  -8   6   4       21.41       26.75      5.05 o
  -7   6   4       97.77       83.69      6.96 o
  -6   6   4      133.85      108.96      8.24 o
  -5   6   4     3031.77     2738.94    118.54 o
  -4   6   4     1245.30     1179.65     39.76 o
  -3   6   4       35.81       37.57      4.35 o
  -2   6   4      298.75      328.14     20.82 o
  -1   6   4     2639.35     2653.37     93.53 o
   0   6   4     1224.36     1246.56     38.30 o
   1   6   4     1319.36     1287.00     40.39 o
   2   6   4     2949.81     3066.38    153.60 o
   3   6   4      653.04      682.94     32.44 o
   4   6   4      126.64      115.97     10.26 o
   5   6   4       87.63       78.95      7.81 o
   6   6   4      551.24      577.48     30.73 o
   7   6   4       92.57      106.79     15.30 o
   8   6   4       61.19       98.96     18.62 o
   9   6   4      725.25      735.15     29.05 o
  10   6   4      225.73      201.11      9.09 o
  11   6   4       53.45       42.41      4.62 o
  12   6   4      149.47      152.33     19.02 o
 -13   7   4       71.39       68.41      7.82 o
 -12   7   4       11.64       11.92      6.24 o
 -11   7   4      486.79      472.30     22.49 o
 -10   7   4      147.09      151.10     11.45 o
  -9   7   4      213.90      234.10     14.18 o
  -8   7   4        1.26        8.10      3.55 o
  -7   7   4      124.59      109.87      9.10 o
  -6   7   4       33.01       37.78      6.90 o
  -5   7   4       14.82       17.15      5.11 o
  -4   7   4      346.73      333.71     19.31 o
  -3   7   4      187.43      183.73     11.81 o
  -2   7   4        1.09        2.71      3.24 o
  -1   7   4      925.19      889.24     31.16 o
   0   7   4       38.94       41.53      5.19 o
   1   7   4       25.54       32.85      5.09 o
   2   7   4       41.21       43.70      4.79 o
   3   7   4      128.80      117.17      7.47 o
   4   7   4      160.11      138.96     10.52 o
   5   7   4        9.93       78.43     31.68 o
   6   7   4       74.38       80.06     12.13 o
   7   7   4       32.98       43.47      9.99 o
   8   7   4      252.04      260.52     18.54 o
   9   7   4       41.36       44.16      8.25 o
  10   7   4       74.61       65.70      8.50 o
 -11   8   4        1.10        5.10      5.60 o
 -10   8   4       35.63       32.54      5.09 o
  -9   8   4      365.31      364.57     21.20 o
  -8   8   4      153.88      145.52     12.09 o
  -7   8   4       17.13       20.87      5.81 o
  -6   8   4      240.37      235.34     13.05 o
  -5   8   4        2.90        6.82      3.69 o
  -4   8   4        8.59       10.71      4.01 o
  -3   8   4      195.03      179.71     14.33 o
  -2   8   4      808.25      793.16     30.68 o
  -1   8   4      314.11      312.94     15.79 o
   0   8   4       15.73       18.03      5.19 o
   1   8   4       19.14       19.90      3.76 o
   2   8   4      431.83      414.95     23.50 o
   3   8   4        0.60        4.59      2.08 o
   4   8   4      458.37      445.05     19.83 o
   5   8   4      340.87      336.75     18.81 o
   6   8   4      135.79      155.31     14.05 o
   7   8   4        2.85        1.22      2.95 o
   8   8   4       80.39       91.28     11.41 o
  -9   9   4      159.16      153.15     15.59 o
  -8   9   4      147.77      149.76     12.39 o
  -7   9   4        3.67        3.04      4.07 o
  -6   9   4       14.75       10.39      5.35 o
  -5   9   4       56.84       53.97      6.93 o
  -4   9   4       11.15       10.80      4.13 o
  -3   9   4      373.46      352.51     19.60 o
  -2   9   4      425.69      411.62     21.48 o
  -1   9   4       76.20       86.39     10.09 o
   0   9   4      410.91      422.13     28.99 o
   1   9   4        3.02        3.11      2.46 o
   2   9   4       69.84       64.80      5.83 o
   3   9   4       24.49       16.92      3.43 o
   4   9   4        6.58        2.98      7.98 o
   5   9   4      236.32      247.35     53.68 o
   6   9   4       15.82       14.91      9.09 o
  -4  10   4       99.12      110.65     12.65 o
  -3  10   4       10.25        6.83      4.13 o
  -2  10   4       16.56        9.13      4.47 o
  -1  10   4      231.18      231.09     22.01 o
   0  10   4        6.53        5.29      4.90 o
   1  10   4       34.44       17.17      8.59 o
 -18   1   5       34.72       38.82     10.80 o
 -17   1   5       42.66       35.26      5.01 o
 -16   1   5        0.22        1.49      1.37 o
 -15   1   5       25.70       26.46      4.59 o
 -14   1   5      643.22      627.22     24.75 o
 -13   1   5       53.56       58.39      7.18 o
 -12   1   5       17.28       13.32      4.05 o
 -11   1   5      635.31      716.05     45.84 o
 -10   1   5       34.44       42.38      6.44 o
  -9   1   5      846.21      834.23     27.87 o
  -8   1   5      189.44      169.17      7.73 o
  -7   1   5     1190.77     1365.36     39.12 o
  -6   1   5     3414.42     3463.53    109.94 o
  -5   1   5     1060.32     1109.70     29.06 o
  -4   1   5     1937.39     2045.59     49.21 o
  -3   1   5     2434.00     2371.12     53.42 o
  -2   1   5      283.40      332.55      8.32 o
  -1   1   5      189.41      212.55      6.27 o
   0   1   5     2995.24     3043.02     79.49 o
   1   1   5     1334.61     1525.48     32.48 o
   2   1   5       15.37       23.48      2.69 o
   3   1   5      151.64      159.29      5.95 o
   4   1   5       84.32       75.93      4.02 o
   5   1   5        0.13        6.49      2.44 o
   6   1   5      321.05      334.86     11.04 o
   7   1   5      149.35      143.36      8.88 o
   8   1   5       76.94       82.83      6.51 o
   9   1   5      190.46      177.15     10.55 o
  10   1   5       38.28       42.89      7.28 o
  11   1   5      174.71      161.24     11.53 o
  12   1   5       44.73       41.32      5.48 o
  13   1   5        3.73        5.78      2.54 o
  14   1   5        7.57        7.53      2.83 o
 -17   2   5       10.63        9.14      5.59 o
 -16   2   5       20.38       19.09      3.95 o
 -15   2   5       64.33       59.72      5.17 o
 -14   2   5      449.24      406.62     19.01 o
 -13   2   5       79.22       79.54      8.93 o
 -12   2   5      933.07     1001.25     46.95 o
 -11   2   5       58.58       62.83      9.57 o
 -10   2   5        0.22        1.33      3.94 o
  -9   2   5      143.11      137.54      8.45 o
  -8   2   5      170.47      192.40      9.68 o
  -7   2   5       32.68       36.97      2.78 o
  -6   2   5     3782.34     3714.94    133.37 o
  -5   2   5      202.76      207.47      6.59 o
  -4   2   5     1708.62     1828.81     44.88 o
  -3   2   5     1782.15     1775.08     41.56 o
  -2   2   5     1748.26     2003.57     51.95 o
  -1   2   5      349.39      357.23     10.33 o
   0   2   5     8327.41     8601.30    245.06 o
   1   2   5      456.94      451.81     11.07 o
   2   2   5     1855.00     1954.41     45.97 o
   3   2   5     2753.92     3062.15     84.11 o
   4   2   5      278.99      288.31     10.37 o
   5   2   5     2674.24     2860.84     68.04 o
   6   2   5       41.34       32.49      4.34 o
   7   2   5      248.04      253.70     11.04 o
   8   2   5     1550.42     1562.56     54.65 o
   9   2   5       22.36       17.04      3.91 o
  10   2   5       40.53       41.76      5.20 o
  11   2   5      232.49      237.00     10.66 o
  12   2   5       27.26       27.12      3.95 o
  13   2   5        7.64        3.97      3.15 o
  14   2   5       96.15      105.46      8.23 o
 -17   3   5       13.63       12.86      5.83 o
 -16   3   5       61.54       54.84      9.38 o
 -15   3   5       19.90       18.99      4.86 o
 -14   3   5     1340.10     1291.73     49.15 o
 -13   3   5        2.17        3.66      3.70 o
 -12   3   5      304.69      321.18     20.27 o
 -11   3   5     5020.77     5582.08    277.07 o
 -10   3   5       21.51       26.27      6.60 o
  -9   3   5       93.87       94.58      8.50 o
  -8   3   5     1241.71     1143.37     35.93 o
  -7   3   5      102.49      109.41      5.81 o
  -6   3   5       81.85       57.67      3.97 o
  -5   3   5     4117.11     4449.49    137.19 o
  -4   3   5      511.88      519.66     14.04 o
  -3   3   5      484.86      678.26     16.50 o
  -2   3   5     2930.27     3112.01     77.63 o
  -1   3   5      370.63      376.68      9.09 o
   0   3   5       28.59       20.08      1.63 o
   1   3   5      123.82      155.86      6.27 o
   2   3   5      403.01      431.28     10.79 o
   3   3   5     2224.06     2413.54     55.59 o
   4   3   5      212.75      230.62      8.31 o
   5   3   5      626.71      602.67     19.17 o
   6   3   5     1000.09     1036.42     31.21 o
   7   3   5      403.20      375.32     15.51 o
   8   3   5      216.07      216.11     11.69 o
   9   3   5        9.73       18.12      3.84 o
  10   3   5      101.78       94.02      6.76 o
  11   3   5       28.98       36.38      5.95 o
  12   3   5      129.52      135.12      8.10 o
  13   3   5       66.20       68.17      7.04 o
 -16   4   5      163.39      190.57     15.61 o
 -15   4   5       43.99       35.94      6.58 o
 -14   4   5      109.97      107.01      9.80 o
 -13   4   5      387.57      419.38     24.68 o
 -12   4   5     1302.10     1266.17     56.28 o
 -11   4   5     2130.52     2167.63     88.26 o
 -10   4   5      121.51      140.28     13.57 o
  -9   4   5     2155.16     2186.71     94.90 o
  -8   4   5     1393.67     1369.18     70.07 o
  -7   4   5      216.05      195.20      9.11 o
  -6   4   5      219.95      182.98      6.98 o
  -5   4   5     3159.66     3158.44     84.55 o
  -4   4   5      188.96      202.66      6.45 o
  -3   4   5     1440.72     1498.24     34.47 o
  -2   4   5     2198.80     2146.12     53.25 o
  -1   4   5      399.65      386.87     10.56 o
   0   4   5      741.63      788.79     24.25 o
   1   4   5      592.05      585.16     25.92 o
   2   4   5     1904.60     2211.81     87.18 o
   3   4   5       11.12       16.14      2.57 o
   4   4   5     1268.36     1343.81     36.43 o
   5   4   5     2376.66     2393.39     83.40 o
   6   4   5        2.80        9.85      3.14 o
   7   4   5      353.61      333.92     16.58 o
   8   4   5       60.52       84.60      9.38 o
   9   4   5       17.09       23.84      4.45 o
  10   4   5       18.61       17.66      4.67 o
  11   4   5        2.21        9.10      4.53 o
  12   4   5       11.91       12.99      3.79 o
  13   4   5       24.79       22.44      4.26 o
 -15   5   5       27.56       28.21      7.33 o
 -14   5   5      168.24      168.12     12.08 o
 -13   5   5      510.97      507.67     25.05 o
 -12   5   5      306.69      330.49     24.71 o
 -11   5   5      841.74      790.52     42.84 o
 -10   5   5       67.53       85.96     12.18 o
  -9   5   5      377.86      376.26     19.87 o
  -8   5   5       29.58       36.12      5.79 o
  -7   5   5      767.29      696.84     26.37 o
  -6   5   5      327.89      325.40     14.21 o
  -5   5   5      164.30      170.21      7.49 o
  -4   5   5     4990.84     4988.97    173.85 o
  -3   5   5     1278.79     1252.03     31.83 o
  -2   5   5       64.16       73.78      4.30 o
  -1   5   5     3698.62     3940.78    141.92 o
   0   5   5     1633.42     1717.26     73.70 o
   1   5   5       98.44      120.06      8.24 o
   2   5   5     1968.42     2021.78    125.38 o
   3   5   5     2274.01     2199.69     78.84 o
   4   5   5      455.74      478.12     26.28 o
   5   5   5     1531.39     1567.37     63.74 o
   6   5   5      531.49      537.99     28.04 o
   7   5   5      234.72      242.86     13.30 o
   8   5   5      232.13      231.73     14.16 o
   9   5   5      805.38      792.77     31.55 o
  10   5   5      257.13      274.72     13.48 o
  11   5   5       92.70       75.74      7.20 o
  12   5   5      194.75      188.91     10.81 o
 -14   6   5        0.11        0.67      1.63 o
 -13   6   5      542.62      566.41     23.06 o
 -12   6   5      283.06      302.93     18.53 o
 -11   6   5      284.57      347.06     20.26 o
 -10   6   5      676.01      732.90     37.85 o
  -9   6   5      886.43      903.78     42.03 o
  -8   6   5      435.57      403.78     41.89 o
  -7   6   5     4028.65     3770.45    177.60 o
  -6   6   5      188.46      146.34     17.50 o
  -5   6   5     1116.96     1013.11     36.71 o
  -4   6   5      779.28      731.03     25.24 o
  -3   6   5     1159.98     1120.86     37.04 o
  -2   6   5     3719.25     3896.67    137.81 o
  -1   6   5        0.24        2.58      2.59 o
   0   6   5      314.83      332.23     20.84 o
   1   6   5      571.99      606.97     36.16 o
   2   6   5      385.40      419.49     20.31 o
   3   6   5        6.86       12.94      4.31 o
   4   6   5      589.67      548.20     25.57 o
   5   6   5      246.20      251.90     17.96 o
   6   6   5        1.40        4.56      4.62 o
   7   6   5     1298.98     1425.63     64.62 o
   8   6   5      294.32      328.46     20.16 o
   9   6   5      179.33      185.64     13.52 o
  10   6   5      497.59      527.69     26.46 o
  11   6   5       15.31       14.35      4.47 o
 -13   7   5      520.79      557.25     26.72 o
 -12   7   5      278.29      289.39     18.26 o
 -11   7   5      326.43      456.18     55.38 o
 -10   7   5     1011.99     1128.32     55.37 o
  -9   7   5       33.64       31.13      6.80 o
  -8   7   5      734.76      703.36     33.12 o
  -7   7   5     2584.56     2318.83    113.25 o
  -6   7   5      289.43      233.35     15.71 o
  -5   7   5     1374.20     1278.80     61.84 o
  -4   7   5     2916.53     2825.74    108.84 o
  -3   7   5      112.53      108.31      6.87 o
  -2   7   5      366.01      355.31     16.32 o
  -1   7   5     1199.22     1145.12     38.65 o
   0   7   5     1678.29     1675.19     73.26 o
   1   7   5      517.10      537.81     32.79 o
   2   7   5      989.02      982.54     31.25 o
   3   7   5      982.10      931.35     34.66 o
   4   7   5        2.49        7.93      3.49 o
   5   7   5      383.67      395.79     23.62 o
   6   7   5     1109.32     1251.73     66.00 o
   7   7   5      147.98      188.23     15.77 o
   8   7   5      102.11      139.85     20.62 o
   9   7   5      772.80      832.66     32.49 o
 -11   8   5       21.95       16.36      6.38 o
 -10   8   5       50.82       62.62     11.09 o
  -9   8   5      966.83     1099.42     57.78 o
  -8   8   5     1036.79     1013.21     44.11 o
  -7   8   5      147.98      121.03     10.97 o
  -6   8   5     1359.34     1324.13     57.42 o
  -5   8   5      561.87      537.66     25.10 o
  -4   8   5        0.31        2.76      2.96 o
  -3   8   5     1188.54     1086.69     49.67 o
  -2   8   5     5145.23     5134.32    207.71 o
  -1   8   5      526.79      556.04     34.69 o
   0   8   5     1215.71     1245.51     68.16 o
   1   8   5     1090.02     1060.09     48.20 o
   2   8   5      452.08      426.73     16.27 o
   3   8   5       94.62       92.63      8.14 o
   4   8   5      769.64      776.08     27.92 o
   5   8   5      741.73      829.06     52.81 o
   6   8   5      100.80       98.45     11.73 o
   7   8   5      765.33      843.04     33.85 o
   8   8   5      656.91      674.26     30.70 o
  -8   9   5      442.27      552.37     37.71 o
  -7   9   5      821.89      868.27     42.49 o
  -6   9   5       24.98       25.65      7.55 o
  -5   9   5      654.88      638.51     31.71 o
  -4   9   5     1678.07     1698.34     85.79 o
  -3   9   5      661.21      683.33     42.58 o
  -2   9   5       43.30       39.94      5.35 o
  -1   9   5     2249.38     2246.95    199.64 o
   0   9   5      812.53      819.45     59.63 o
   1   9   5        0.07        2.72      2.19 o
   2   9   5     1115.63     1118.56     45.06 o
   3   9   5      837.97      830.81     37.62 o
   4   9   5        1.71      229.04    210.35 o
   5   9   5       25.80       21.06      9.68 o
  -2  10   5      774.78     1047.90     73.00 o
 -18   0   6       68.68       80.84     13.61 o
 -17   0   6      978.67      936.44     59.28 o
 -16   0   6      839.26      790.71     41.49 o
 -15   0   6       14.54       68.46     38.20 o
 -14   0   6     1470.28     1469.60     70.65 o
 -13   0   6      518.62      582.42     74.46 o
 -12   0   6        1.65        5.43      6.12 o
 -11   0   6     4401.20     4870.22    395.46 o
 -10   0   6     3992.38     3815.52    244.73 o
  -9   0   6     4740.79     4802.93    250.06 o
  -8   0   6     2268.08     2225.94    101.03 o
  -7   0   6       66.11       32.09      4.78 o
  -6   0   6     4779.05     4695.82    256.62 o
  -5   0   6      783.20      708.92     26.71 o
  -4   0   6    11434.32    10889.54    549.64 o
  -3   0   6    11049.75    10463.72    522.53 o
  -2   0   6     4098.71     4269.96    166.79 o
  -1   0   6       17.24       15.71      3.15 o
   0   0   6    17617.66    16346.74    830.94 o
   1   0   6      307.35      277.56     14.32 o
   2   0   6      498.68      551.49     22.67 o
   3   0   6     2452.36     2397.58     84.93 o
   4   0   6        5.95       15.10      2.94 o
   5   0   6       56.53       62.06      5.80 o
   6   0   6     4506.18     4824.56    239.31 o
   7   0   6     2028.40     1992.17     86.85 o
   8   0   6      391.55      393.62     21.71 o
   9   0   6      759.51      779.13     41.42 o
  10   0   6      769.44      715.84     37.10 o
  11   0   6      149.59      161.10     18.26 o
  12   0   6     1234.28     1190.69     64.32 o
  13   0   6      231.43      255.54     16.56 o
 -18   1   6       65.57       70.57     15.98 o
 -17   1   6       48.68       47.91      7.01 o
 -16   1   6      435.33      437.23     25.81 o
 -15   1   6      339.18      327.17     19.30 o
 -14   1   6      413.47      408.53     28.14 o
 -13   1   6     1550.36     1530.83     71.75 o
 -12   1   6     1705.11     1839.53    107.89 o
 -11   1   6     1566.50     1652.85     92.70 o
 -10   1   6        8.87       20.62      4.43 o
  -9   1   6     1387.79     1231.00     58.53 o
  -8   1   6    10116.38     9386.55    413.84 o
  -7   1   6     1387.26     1576.85     73.76 o
  -6   1   6     2536.40     2742.61     96.37 o
  -5   1   6     3587.45     3220.56     89.36 o
  -4   1   6      312.34      304.04      7.74 o
  -3   1   6     1125.87     1254.12     31.57 o
  -2   1   6     9420.44     8719.71    282.90 o
  -1   1   6     1772.22     1802.98     41.70 o
   0   1   6     1117.63     1339.45     35.65 o
   1   1   6     2058.36     2109.91     54.46 o
   2   1   6     5451.27     5318.50    146.39 o
   3   1   6     2623.09     2842.88     77.35 o
   4   1   6     2181.85     2188.71     54.92 o
   5   1   6     1653.75     1746.34     48.60 o
   6   1   6      203.29      235.52     12.85 o
   7   1   6       36.23       39.66      5.28 o
   8   1   6     1172.69     1151.08     35.29 o
   9   1   6      618.14      620.35     26.12 o
  10   1   6       35.58       33.14      5.66 o
  11   1   6      274.01      259.69     12.90 o
  12   1   6       37.19       57.38      5.85 o
  13   1   6       66.30       59.82      4.84 o
 -17   2   6      251.04      232.60     19.46 o
 -16   2   6      614.20      583.28     23.27 o
 -15   2   6       86.55       87.08      7.05 o
 -14   2   6      587.27      608.20     29.70 o
 -13   2   6      917.63      939.46     43.10 o
 -12   2   6       14.36       15.41      5.60 o
 -11   2   6     1355.39     1400.10     81.66 o
 -10   2   6     2816.61     2705.40    128.00 o
  -9   2   6     1116.01     1068.35     40.91 o
  -8   2   6        2.51        4.31      2.62 o
  -7   2   6     1399.64     1427.01     45.45 o
  -6   2   6     2417.20     2656.34    160.81 o
  -5   2   6       79.90       96.88      4.74 o
  -4   2   6     9239.36     9153.41    329.27 o
  -3   2   6     9440.77     9388.87    329.62 o
  -2   2   6      701.72      722.85     17.15 o
  -1   2   6     2080.19     1991.44     49.82 o
   0   2   6    15304.13    15693.51    559.34 o
   1   2   6     4292.01     4438.62    119.24 o
   2   2   6      547.65      566.69     14.77 o
   3   2   6     1385.58     1402.99     34.92 o
   4   2   6      132.45      114.75      6.62 o
   5   2   6        0.13        9.01      2.64 o
   6   2   6      551.07      538.02     19.18 o
   7   2   6     1507.69     1464.64     48.32 o
   8   2   6       10.15       15.76      4.07 o
   9   2   6       17.36       21.56      3.78 o
  10   2   6      118.51      117.43      7.35 o
  11   2   6      373.74      359.53     14.15 o
  12   2   6        0.57        1.66      1.82 o
  13   2   6      100.74      111.55      9.40 o
 -17   3   6      158.55      186.75     15.95 o
 -16   3   6        1.61        3.02      2.59 o
 -15   3   6     1688.00     1580.38     58.61 o
 -14   3   6       72.75       78.20      8.88 o
 -13   3   6     1043.48      995.76     43.36 o
 -12   3   6     2706.50     2983.73    136.10 o
 -11   3   6      131.41      161.51     22.98 o
 -10   3   6        5.30        7.08      4.04 o
  -9   3   6     3320.11     3310.96    139.13 o
  -8   3   6     3224.72     3412.00    153.28 o
  -7   3   6       16.43       18.86      4.11 o
  -6   3   6     3135.71     3276.44    218.54 o
  -5   3   6     2254.49     2303.35     66.81 o
  -4   3   6      696.94      680.95     18.68 o
  -3   3   6     3593.20     3727.70    123.69 o
  -2   3   6     7748.70     7669.18    275.35 o
  -1   3   6     3822.91     3843.12     99.33 o
   0   3   6       71.37      110.57     12.36 o
   1   3   6     2772.93     3087.68     82.83 o
   2   3   6     3711.50     3811.26    106.01 o
   3   3   6        4.97       10.78      2.53 o
   4   3   6     1640.02     1666.74     49.15 o
   5   3   6     1161.51     1159.55     37.36 o
   6   3   6      776.03      761.92     25.80 o
   7   3   6      553.71      511.83     20.90 o
   8   3   6     2312.15     2216.90     80.01 o
   9   3   6      501.72      479.38     18.88 o
  10   3   6        9.07       11.72      2.83 o
  11   3   6      485.98      486.38     16.69 o
  12   3   6      233.44      237.07     27.05 o
  13   3   6       19.22       17.66      3.79 o
 -16   4   6       18.83       10.63      5.57 o
 -15   4   6      749.36      763.92     36.50 o
 -14   4   6      501.47      478.36     24.13 o
 -13   4   6      264.32      293.85     18.48 o
 -12   4   6      222.42      242.10     17.15 o
 -11   4   6     2391.75     2506.82    130.68 o
 -10   4   6     4102.23     4333.90    183.70 o
  -9   4   6      463.91      495.24     26.52 o
  -8   4   6      956.99      953.03     44.58 o
  -7   4   6     4564.04     4836.83    378.56 o
  -6   4   6      331.31      370.51     44.14 o
  -5   4   6       36.36       37.39      4.80 o
  -4   4   6     6305.69     6265.09    208.50 o
  -3   4   6      555.90      450.79     12.70 o
  -2   4   6      478.58      493.94     14.10 o
  -1   4   6     3494.08     3681.34    142.36 o
   0   4   6     1176.87     1191.05     28.47 o
   1   4   6     1516.54     1447.84     44.51 o
   2   4   6      733.74      700.39     24.79 o
   3   4   6     1022.04     1003.00     32.97 o
   4   4   6     2601.66     2671.25    102.68 o
   5   4   6       98.41      103.35      8.68 o
   6   4   6      560.56      586.97     22.77 o
   7   4   6     5434.80     5631.47    215.29 o
   8   4   6        2.32        3.47      2.68 o
   9   4   6       23.99       32.27      5.54 o
  10   4   6      630.83      556.11     21.49 o
  11   4   6      488.05      408.83     17.16 o
  12   4   6       30.10       30.18      4.04 o
 -15   5   6      157.45      177.54     12.13 o
 -14   5   6      110.02       94.91      9.65 o
 -13   5   6        0.84        3.41      4.05 o
 -12   5   6      740.20      817.79     38.94 o
 -11   5   6       25.85       31.96      8.96 o
 -10   5   6       46.43       51.58     10.50 o
  -9   5   6     3718.88     3781.86    170.99 o
  -8   5   6     2998.09     2867.66    113.28 o
  -7   5   6      404.65      449.37     37.76 o
  -6   5   6     1326.72     1332.28    108.11 o
  -5   5   6      476.83      460.68     17.70 o
  -4   5   6     2346.67     2266.39     76.78 o
  -3   5   6      574.84      558.38     18.70 o
  -2   5   6     1591.52     1594.12     50.54 o
  -1   5   6     1389.47     1425.60     61.33 o
   0   5   6       96.32      102.79      7.03 o
   1   5   6       50.31       53.50      4.96 o
   2   5   6     2450.84     2299.72     76.74 o
   3   5   6      168.87      155.87     12.96 o
   4   5   6     1827.03     1828.19     73.98 o
   5   5   6     1790.45     1908.72     76.22 o
   6   5   6      374.90      391.62     21.35 o
   7   5   6       28.96       43.34      6.14 o
   8   5   6      112.61      137.19     19.50 o
   9   5   6      114.37      109.53      9.55 o
  10   5   6      212.96      208.76     12.13 o
  11   5   6       29.44       17.84      3.92 o
 -14   6   6      500.96      532.10     27.87 o
 -13   6   6       14.44       16.80      3.85 o
 -12   6   6      108.75      107.64      9.64 o
 -11   6   6      576.56      634.74     37.83 o
 -10   6   6      446.98      420.07     46.62 o
  -9   6   6        2.95        6.19      4.40 o
  -8   6   6      443.49      529.97     70.03 o
  -7   6   6        3.20        5.34      3.41 o
  -6   6   6      846.84      866.38     78.88 o
  -5   6   6     2114.49     2145.50    103.43 o
  -4   6   6      942.56      938.11     35.20 o
  -3   6   6     1625.99     1612.56     61.24 o
  -2   6   6       21.96       23.29      3.53 o
  -1   6   6      484.27      509.13     29.25 o
   0   6   6     1006.43     1011.26     76.13 o
   1   6   6       24.05       28.48      5.45 o
   2   6   6      616.50      613.32     23.61 o
   3   6   6      176.12      161.15     11.52 o
   4   6   6      113.88      110.17     11.64 o
   5   6   6       82.57       86.90     11.29 o
   6   6   6      183.19      170.98     14.55 o
   7   6   6      220.15      216.55     14.58 o
   8   6   6        0.79        1.08      3.08 o
   9   6   6       48.34       64.74      8.88 o
  10   6   6      136.66      135.14     11.23 o
 -13   7   6      239.11      262.66     17.64 o
 -12   7   6      165.38      188.83     14.80 o
 -11   7   6        0.33        1.12      2.98 o
 -10   7   6      168.92      170.46     12.56 o
  -9   7   6      310.75      324.44     20.41 o
  -8   7   6      783.32      770.41     34.47 o
  -7   7   6      408.94      324.66     22.84 o
  -6   7   6      340.46      320.46     19.87 o
  -5   7   6       23.01       26.62      5.88 o
  -4   7   6       45.57       49.63      5.81 o
  -3   7   6      299.04      310.21     14.40 o
  -2   7   6      156.71      164.39     10.20 o
  -1   7   6      177.42      183.64     12.54 o
   0   7   6       20.71       24.42      4.33 o
   1   7   6       18.57       22.63      5.63 o
   2   7   6      537.32      504.50     21.58 o
   3   7   6      382.06      363.03     17.98 o
   4   7   6      145.62      162.85     11.53 o
   5   7   6      308.56      306.40     16.09 o
   6   7   6      115.73      114.05     12.71 o
   7   7   6       26.20       32.05      6.81 o
   8   7   6       21.00       15.87      4.80 o
   9   7   6      243.58      247.70     14.88 o
 -11   8   6       52.29       57.46      9.98 o
 -10   8   6        8.96        5.05      5.56 o
  -9   8   6      133.30      139.85     13.78 o
  -8   8   6      245.25      253.94     19.34 o
  -7   8   6      127.44      124.85     13.61 o
  -6   8   6      154.21      167.56     15.91 o
  -5   8   6        8.87       12.15      4.90 o
  -4   8   6      194.15      181.62     18.52 o
  -3   8   6       36.32       36.69      7.73 o
  -2   8   6       68.73       59.93      5.29 o
  -1   8   6      230.51      236.12     14.66 o
   0   8   6      532.14      532.44     25.29 o
   1   8   6       34.21       51.85      8.75 o
   2   8   6       48.19       42.54      6.77 o
   3   8   6       84.51       85.30      8.47 o
   4   8   6       21.29       19.71      5.86 o
   5   8   6      412.86      465.90     25.62 o
   6   8   6       64.59       89.04     15.57 o
   7   8   6        4.14        3.20      3.56 o
  -8   9   6      251.91      259.57     26.24 o
  -7   9   6       35.18       32.40      9.07 o
  -6   9   6       33.86       32.69      8.96 o
  -5   9   6       57.62       54.69      7.11 o
  -4   9   6        6.69        6.21      3.61 o
  -3   9   6       41.07       42.23      6.56 o
  -2   9   6       60.25       51.47      6.13 o
  -1   9   6       21.85       18.79      5.35 o
   0   9   6       41.86       39.52      6.32 o
   1   9   6       29.16       21.79      5.22 o
   2   9   6       18.75       11.82      4.95 o
   3   9   6        0.46        2.07      4.14 o
   4   9   6       13.51        9.56      7.10 o
 -17   1   7      174.83      152.85     11.03 o
 -16   1   7        7.05        5.10      2.93 o
 -15   1   7        1.23        0.51      2.52 o
 -14   1   7       85.93       88.98     14.10 o
 -13   1   7        7.56        6.10      5.73 o
 -12   1   7      343.93      363.86     29.38 o
 -11   1   7       85.84       84.81     11.21 o
 -10   1   7      331.97      325.48     28.50 o
  -9   1   7       69.43       61.32      7.53 o
  -8   1   7      308.93      286.57     18.64 o
  -7   1   7       12.29       15.58      2.70 o
  -6   1   7      488.18      471.57     17.14 o
  -5   1   7      195.33      250.29      7.74 o
  -4   1   7      721.51      710.02     18.95 o
  -3   1   7      856.06      893.69     22.88 o
  -2   1   7       17.65       18.91      2.53 o
  -1   1   7        2.70        3.73      0.97 o
   0   1   7      504.27      577.48     14.03 o
   1   1   7      834.83      897.22     21.74 o
   2   1   7      379.66      409.97     12.89 o
   3   1   7      784.68      812.24     23.46 o
   4   1   7       39.77       32.93      4.69 o
   5   1   7      157.00      176.30     10.71 o
   6   1   7       12.75       19.63      4.31 o
   7   1   7       81.52       91.24      7.23 o
   8   1   7       35.37       33.72      5.21 o
   9   1   7       24.50       26.92      4.41 o
  10   1   7       18.51       13.82      4.00 o
  11   1   7        0.82        2.37      2.66 o
  12   1   7       17.32       15.66      3.45 o
  13   1   7       20.21       10.31      3.31 o
 -17   2   7       28.85       24.04      4.81 o
 -16   2   7       33.49       40.89      5.20 o
 -15   2   7       75.77       59.88      8.80 o
 -14   2   7      161.91      163.50     16.83 o
 -13   2   7      146.77      144.98     16.74 o
 -12   2   7       77.22       62.70     12.27 o
 -11   2   7     2082.87     2199.22    103.89 o
 -10   2   7      378.90      386.39     22.52 o
  -9   2   7      457.73      438.88     23.18 o
  -8   2   7     1620.23     1553.35     52.79 o
  -7   2   7      157.68      151.46      9.24 o
  -6   2   7       33.81       39.10      3.84 o
  -5   2   7     2694.26     2872.25     82.54 o
  -4   2   7       92.12      108.74      5.18 o
  -3   2   7      692.58      670.40     18.26 o
  -2   2   7     2993.30     2961.17     76.91 o
  -1   2   7      743.30      761.50     18.68 o
   0   2   7        3.19       11.46      2.15 o
   1   2   7     1652.89     1770.35     45.08 o
   2   2   7        3.04        3.87      2.45 o
   3   2   7      886.42      846.58     24.14 o
   4   2   7      422.41      445.88     15.55 o
   5   2   7       98.08       95.78      8.32 o
   6   2   7      547.70      517.87     21.78 o
   7   2   7      147.34      132.94      9.98 o
   8   2   7      229.85      203.87     10.76 o
   9   2   7      484.39      466.44     16.70 o
  10   2   7        3.43        4.28      2.54 o
  11   2   7       26.10       29.81      4.68 o
  12   2   7       82.74       80.65      6.83 o
 -17   3   7       59.83       63.45     10.14 o
 -16   3   7      463.65      421.37     18.02 o
 -15   3   7        4.69        5.11      3.19 o
 -14   3   7       25.88       26.23      5.23 o
 -13   3   7       90.45      104.01     10.17 o
 -12   3   7      762.38      833.37     51.91 o
 -11   3   7       20.03       23.33      9.23 o
 -10   3   7     2419.80     2486.86    103.73 o
  -9   3   7      284.94      265.78     15.56 o
  -8   3   7      649.49      587.52     24.41 o
  -7   3   7     3062.37     3100.50    185.45 o
  -6   3   7      433.99      457.51     28.98 o
  -5   3   7      144.89      135.18      7.41 o
  -4   3   7     2049.96     2099.11     58.89 o
  -3   3   7      279.22      215.13     10.03 o
  -2   3   7     2199.51     2285.46     68.43 o
  -1   3   7       19.31       44.27      3.27 o
   0   3   7      797.33      780.21     20.96 o
   1   3   7     1158.29     1164.20     33.15 o
   2   3   7        5.61       15.95      3.32 o
   3   3   7      216.41      205.46     11.01 o
   4   3   7      292.37      296.87     14.40 o
   5   3   7      215.22      227.70     13.04 o
   6   3   7      141.68      139.10      9.87 o
   7   3   7     2654.85     2695.05    100.75 o
   8   3   7      878.04      787.80     34.37 o
   9   3   7       61.10       53.14      5.05 o
  10   3   7      684.18      650.03     19.68 o
  11   3   7      177.18      159.99      8.28 o
  12   3   7        0.27        0.56      2.39 o
 -16   4   7       37.98       39.39      6.88 o
 -15   4   7       45.51       50.55      7.13 o
 -14   4   7        0.46        3.09      3.30 o
 -13   4   7      103.08      118.35     10.09 o
 -12   4   7       11.99       12.45      5.38 o
 -11   4   7      619.92      650.22     38.22 o
 -10   4   7      236.61      243.80     16.91 o
  -9   4   7     1843.77     1775.28     67.06 o
  -8   4   7     1503.18     1482.92     61.68 o
  -7   4   7       37.83       38.18      4.98 o
  -6   4   7       47.18       51.25      6.52 o
  -5   4   7      163.13      170.27     11.22 o
  -4   4   7     1801.82     1890.47     62.18 o
  -3   4   7      112.42       97.68      8.40 o
  -2   4   7      768.14      763.35     27.22 o
  -1   4   7     1160.03     1277.84    117.87 o
   0   4   7        1.84        4.14      1.98 o
   1   4   7      247.27      260.18     12.55 o
   2   4   7      199.78      169.40     11.47 o
   3   4   7      326.88      344.69     15.26 o
   4   4   7      109.95       87.42      9.06 o
   5   4   7      969.83     1025.14     37.14 o
   6   4   7      241.21      264.37     14.20 o
   7   4   7     1038.56     1049.30     39.87 o
   8   4   7      202.15      213.46     17.17 o
   9   4   7       59.95       64.77      6.76 o
  10   4   7      210.95      185.11     10.31 o
  11   4   7       90.74       81.48      7.59 o
 -15   5   7      451.61      463.29     23.91 o
 -14   5   7      363.16      367.73     20.41 o
 -13   5   7      427.96      497.82     27.71 o
 -12   5   7      278.05      303.20     24.96 o
 -11   5   7      380.87      389.89     23.09 o
 -10   5   7      986.75     1024.68     41.22 o
  -9   5   7     1793.69     1713.11     76.35 o
  -8   5   7      774.84      768.00     31.12 o
  -7   5   7      665.48      724.43     64.59 o
  -6   5   7     1278.24     1303.34     74.02 o
  -5   5   7      453.27      473.04     23.81 o
  -4   5   7      339.35      339.06     18.10 o
  -3   5   7     1925.07     2059.35    131.93 o
  -2   5   7      787.50      862.14     52.32 o
  -1   5   7       16.98       31.76      5.17 o
   0   5   7     2711.95     2642.40     94.91 o
   1   5   7      530.59      500.09     18.40 o
   2   5   7       33.17       36.03      5.07 o
   3   5   7      275.75      266.33     13.86 o
   4   5   7       10.93       29.30     11.37 o
   5   5   7       36.77       44.86      8.05 o
   6   5   7       70.16       82.89      9.97 o
   7   5   7       25.39       27.40      6.98 o
   8   5   7       41.49       41.52      9.09 o
   9   5   7        8.11        5.06      2.36 o
  10   5   7      115.95      114.13      8.59 o
 -14   6   7      206.02      239.45     20.60 o
 -13   6   7        2.95        3.11      2.47 o
 -12   6   7     1045.45     1197.46     92.84 o
 -11   6   7     1202.43     1240.51     95.16 o
 -10   6   7      268.20      278.52     28.58 o
  -9   6   7      889.75      884.69     46.89 o
  -8   6   7      785.40      751.12     42.57 o
  -7   6   7      919.65      948.59     94.17 o
  -6   6   7        8.21        8.60      3.91 o
  -5   6   7       12.12       21.20      6.37 o
  -4   6   7     3033.72     3255.39    164.01 o
  -3   6   7      708.84      716.75     53.55 o
  -2   6   7      719.05      738.00     52.30 o
  -1   6   7     2980.48     3148.44    233.28 o
   0   6   7      326.26      292.25     18.15 o
   1   6   7       27.52       33.84      5.56 o
   2   6   7     1962.92     1920.90     76.15 o
   3   6   7     1165.44     1127.02     48.23 o
   4   6   7      278.72      296.08     17.52 o
   5   6   7     1424.07     1546.71     59.53 o
   6   6   7      515.64      530.32     26.85 o
   7   6   7        9.08       11.01      4.89 o
   8   6   7      148.94      211.00     24.93 o
   9   6   7      226.58      244.37     13.74 o
 -12   7   7      578.75      613.19     27.96 o
 -11   7   7      226.23      238.14     19.21 o
 -10   7   7      305.81      350.80     25.12 o
  -9   7   7     1532.19     1637.01     70.63 o
  -8   7   7      125.20      108.25     10.25 o
  -7   7   7      517.59      540.60     34.59 o
  -6   7   7     2408.21     2347.59    225.44 o
  -5   7   7        6.62        5.75      2.88 o
  -4   7   7     1508.61     1598.35     95.46 o
  -3   7   7     1137.22     1154.38     67.66 o
  -2   7   7       89.76       92.86      8.17 o
  -1   7   7        1.53        7.98      4.08 o
   0   7   7     2191.82     2053.95     97.71 o
   1   7   7     1610.54     1521.79     57.87 o
   2   7   7      102.90       96.80      9.82 o
   3   7   7      732.13      752.20     35.61 o
   4   7   7      424.94      424.63     18.92 o
   5   7   7      208.87      230.28     12.49 o
   6   7   7       47.28       62.26      9.38 o
   7   7   7      402.95      437.45     21.74 o
   8   7   7      149.52      171.26     17.21 o
 -10   8   7        8.41        1.42      5.45 o
  -9   8   7      224.40      253.78     22.45 o
  -8   8   7      709.05      821.55     41.04 o
  -7   8   7      686.74      700.20     36.33 o
  -6   8   7        1.49        5.00      5.53 o
  -5   8   7     1052.22     1177.30    110.91 o
  -4   8   7      723.77      773.55     64.79 o
  -3   8   7       95.87       89.95      9.83 o
  -2   8   7      938.59      954.15     65.97 o
  -1   8   7     1553.76     1623.37     64.61 o
   0   8   7      166.38      155.19     11.19 o
   1   8   7      166.73      159.53     13.32 o
   2   8   7      681.20      669.73     33.93 o
   3   8   7      261.22      254.83     13.87 o
   4   8   7      154.83      155.41     15.25 o
   5   8   7      268.21      304.77     22.32 o
  -7   9   7      415.73      490.00     29.09 o
  -6   9   7     1081.23     1200.81     67.58 o
  -5   9   7      207.34      244.06     18.68 o
  -4   9   7      422.63      524.43     41.35 o
  -3   9   7     1130.02     1379.44    160.47 o
  -2   9   7      340.61      314.93     23.68 o
  -1   9   7       65.49       73.07      9.91 o
   0   9   7     1711.20     1665.01     77.81 o
   1   9   7      906.30      908.95     67.42 o
   2   9   7        4.15        3.28      5.57 o
 -17   0   8      668.19      636.17     50.92 o
 -16   0   8     2880.43     2816.47    213.07 o
 -15   0   8      236.17      607.41    296.18 o
 -14   0   8       86.61      780.91     92.41 o
 -13   0   8     1260.11     1531.56    130.01 o
 -12   0   8     1289.96     1884.46    161.00 o
 -11   0   8      415.89      520.30    235.77 o
 -10   0   8     3777.07     3966.00    268.88 o
  -9   0   8     6184.82     6028.49    567.52 o
  -8   0   8     2851.84     2746.22    167.83 o
  -7   0   8      376.24      362.36     53.41 o
  -6   0   8     2339.26     2273.22     95.39 o
  -5   0   8     7935.38     7316.11    397.72 o
  -4   0   8       85.23       74.80      5.31 o
  -3   0   8     5959.23     5855.02    276.63 o
  -2   0   8     9388.45     8957.81    470.28 o
  -1   0   8        0.08       20.60      4.30 o
   0   0   8      304.67      281.49     13.40 o
   1   0   8     7938.61     7387.42    353.14 o
   2   0   8      629.98      732.93    102.40 o
   3   0   8     3134.78     3150.78    169.95 o
   4   0   8     1331.08     1287.09     59.09 o
   5   0   8     3934.38     4643.29    234.51 o
   6   0   8      700.79      774.83     39.93 o
   7   0   8      869.94      886.96     41.60 o
   8   0   8      657.09      628.53     29.75 o
   9   0   8      288.69      288.89     26.50 o
  10   0   8       28.73       39.28      8.62 o
  11   0   8      289.79      269.91     15.17 o
  12   0   8      216.41      224.43     14.20 o
 -17   1   8      128.04      133.86     11.06 o
 -16   1   8       59.01       52.95      5.56 o
 -15   1   8      773.66      787.60     41.87 o
 -14   1   8     1001.02      943.88     55.52 o
 -13   1   8     1785.88     2216.91    348.67 o
 -12   1   8     1379.29     1449.37     88.45 o
 -11   1   8     1341.62     1281.41     57.52 o
 -10   1   8     1433.62     1323.33     73.97 o
  -9   1   8      221.62      241.89     40.02 o
  -8   1   8     1831.28     1710.37     85.57 o
  -7   1   8     9715.31     9254.09    546.36 o
  -6   1   8      223.66      209.64     10.48 o
  -5   1   8       27.20       24.40      2.16 o
  -4   1   8     1886.65     1656.64     42.92 o
  -3   1   8     2076.46     2179.28     59.65 o
  -2   1   8      885.82      873.48     23.74 o
  -1   1   8     7055.94     6820.50    267.07 o
   0   1   8     1822.95     1775.93     56.51 o
   1   1   8        5.11        9.71      3.55 o
   2   1   8     2570.93     2711.59    113.37 o
   3   1   8     3550.31     3684.64    118.35 o
   4   1   8     1227.50     1276.04     42.23 o
   5   1   8     1582.76     1663.91     58.07 o
   6   1   8      105.69       94.18      9.35 o
   7   1   8       56.47       66.07      6.37 o
   8   1   8        6.66       13.80      3.84 o
   9   1   8      519.22      490.02     18.27 o
  10   1   8      324.26      362.80     15.63 o
  11   1   8       20.10       11.64      3.78 o
  12   1   8       51.08       45.79      4.70 o
 -17   2   8      195.52      164.86     11.76 o
 -16   2   8      483.12      485.10     20.11 o
 -15   2   8      129.01      151.60     14.46 o
 -14   2   8       25.84       35.55      7.76 o
 -13   2   8      162.80      196.00     16.56 o
 -12   2   8     1980.96     2084.97    144.85 o
 -11   2   8       21.49       20.42      8.64 o
 -10   2   8     4273.89     4131.25    197.35 o
  -9   2   8     4591.91     4401.83    230.47 o
  -8   2   8      308.01      273.04     13.37 o
  -7   2   8       91.74       86.89      6.70 o
  -6   2   8     4361.69     4588.50    309.99 o
  -5   2   8      777.72      703.11     20.21 o
  -4   2   8      255.00      276.79      8.56 o
  -3   2   8     1812.93     1690.80     44.76 o
  -2   2   8      714.79      634.16     15.98 o
  -1   2   8       75.41      113.28      6.19 o
   0   2   8     1644.14     1530.17     49.06 o
   1   2   8     3840.00     3842.42    135.96 o
   2   2   8      204.03      188.53      9.17 o
   3   2   8      279.66      283.52     12.16 o
   4   2   8     2349.57     2429.83     87.17 o
   5   2   8      574.31      571.13     24.47 o
   6   2   8      149.40      136.31      8.12 o
   7   2   8      331.14      303.07     13.10 o
   8   2   8      236.78      214.64     10.72 o
   9   2   8       29.26       23.09      3.80 o
  10   2   8        0.98        1.51      1.98 o
  11   2   8       49.47       57.37      5.92 o
 -17   3   8      325.12      375.28     36.01 o
 -16   3   8        0.49        0.01      1.67 o
 -15   3   8       49.41       47.98      8.48 o
 -14   3   8     2032.55     2002.99     88.56 o
 -13   3   8        4.37       11.54      6.43 o
 -12   3   8     1393.36     1590.89    109.80 o
 -11   3   8     2237.77     2376.95    160.65 o
 -10   3   8       33.08       37.40      7.07 o
  -9   3   8      203.85      196.93     15.07 o
  -8   3   8     2628.47     2450.65     97.98 o
  -7   3   8     4111.37     4235.92    249.22 o
  -6   3   8      800.87      782.98     53.97 o
  -5   3   8     2227.48     2258.46    130.65 o
  -4   3   8     1610.61     1545.97     52.82 o
  -3   3   8     1880.82     1871.12     64.83 o
  -2   3   8     1168.42     1144.06     35.08 o
  -1   3   8     4009.88     3949.13    168.74 o
   0   3   8     2630.51     2595.58     92.87 o
   1   3   8       14.72       22.72      4.37 o
   2   3   8     1743.17     1780.89     57.74 o
   3   3   8     2489.73     2541.36     87.36 o
   4   3   8      212.38      210.36     11.60 o
   5   3   8      157.39      148.96     10.18 o
   6   3   8      204.13      210.37     15.04 o
   7   3   8     1330.71     1275.05     52.52 o
   8   3   8       42.93       50.21      5.70 o
   9   3   8      770.53      768.34     26.88 o
  10   3   8      533.40      518.43     19.73 o
  11   3   8        0.54        2.28      2.89 o
 -16   4   8      389.26      416.45     24.05 o
 -15   4   8       48.07       82.28     12.46 o
 -14   4   8      137.76      140.54      9.45 o
 -13   4   8        5.95       11.01      4.31 o
 -12   4   8      477.87      596.40     34.80 o
 -11   4   8      159.36      152.56     19.97 o
 -10   4   8      408.54      436.47     23.00 o
  -9   4   8     1076.60     1037.00     40.74 o
  -8   4   8       68.26       75.64      7.91 o
  -7   4   8       97.08      106.87     11.99 o
  -6   4   8     7255.60     7579.06    559.83 o
  -5   4   8     1003.76      996.74     44.23 o
  -4   4   8        3.40       11.31      3.41 o
  -3   4   8     2139.01     2097.05     81.14 o
  -2   4   8      858.26      873.80     32.48 o
  -1   4   8      931.66      928.45     42.60 o
   0   4   8     1005.61      966.64     39.83 o
   1   4   8     1437.82     1465.46     54.85 o
   2   4   8     2360.35     2387.47    108.95 o
   3   4   8       37.56       38.78      5.89 o
   4   4   8      718.89      722.32     26.67 o
   5   4   8      989.59     1044.90     36.64 o
   6   4   8        8.70       17.34      5.20 o
   7   4   8      518.47      536.25     36.90 o
   8   4   8     1700.05     1600.27     55.57 o
   9   4   8       49.93       45.51      5.64 o
  10   4   8      165.54      141.56      7.65 o
 -15   5   8        0.60        0.78      3.44 o
 -14   5   8     1080.73     1149.05     61.84 o
 -13   5   8       30.81       27.83      6.68 o
 -12   5   8       19.34       24.69      6.29 o
 -11   5   8      736.23      763.06     38.13 o
 -10   5   8        0.35        3.35      3.86 o
  -9   5   8        3.05        6.02      4.47 o
  -8   5   8     2061.95     1992.30     89.05 o
  -7   5   8      589.46      589.95     56.77 o
  -6   5   8      429.77      398.41     22.03 o
  -5   5   8     2440.92     2457.90    110.68 o
  -4   5   8        8.21        8.54      4.66 o
  -3   5   8     1100.25     1296.40    117.35 o
  -2   5   8      350.24      479.50     60.40 o
  -1   5   8     1383.56     1333.43     55.59 o
   0   5   8      974.04      931.49     36.36 o
   1   5   8      128.05      114.55     10.91 o
   2   5   8       67.73       62.77      7.89 o
   3   5   8      255.96      260.01     13.11 o
   4   5   8      104.21      109.27      8.43 o
   5   5   8      240.63      240.01     14.67 o
   6   5   8        5.67       11.55      4.81 o
   7   5   8       30.08       27.59      8.97 o
   8   5   8        5.72        5.31      3.14 o
   9   5   8      218.57      211.03     10.06 o
 -14   6   8        8.91        4.45      4.60 o
 -13   6   8      579.24      620.69     36.66 o
 -12   6   8       18.20       21.14      5.20 o
 -11   6   8       57.47       42.37     10.42 o
 -10   6   8      709.67      740.45     39.79 o
  -9   6   8      186.57      198.18     15.02 o
  -8   6   8        4.93        9.91      4.40 o
  -7   6   8      670.19      667.84     58.69 o
  -6   6   8     1205.46     1403.94    155.44 o
  -5   6   8      961.40     1067.46     85.38 o
  -4   6   8        1.40       23.68      9.87 o
  -3   6   8      853.64      948.94     70.43 o
  -2   6   8      687.52      786.35     68.52 o
  -1   6   8      234.97      241.95     18.41 o
   0   6   8      190.86      181.46     13.63 o
   1   6   8      857.27      803.83     37.78 o
   2   6   8      137.76      130.28     15.67 o
   3   6   8       43.59       38.90      5.69 o
   4   6   8       29.77       33.27      5.92 o
   5   6   8      245.52      262.59     15.55 o
   6   6   8        0.16        1.41      2.77 o
   7   6   8       91.24       70.23     11.09 o
   8   6   8       84.52       89.96      8.70 o
 -12   7   8      118.84      129.48     12.85 o
 -11   7   8      126.91      156.28     17.24 o
 -10   7   8      179.32      259.18     39.60 o
  -9   7   8       73.76       64.11      7.93 o
  -8   7   8      111.47      136.45     13.73 o
  -7   7   8      822.91      789.97     59.84 o
  -6   7   8        2.88        5.07      3.40 o
  -5   7   8       17.30       18.73      4.37 o
  -4   7   8      178.86      221.52     20.81 o
  -3   7   8     1526.53     1751.50    167.15 o
  -2   7   8      144.77      177.47     26.20 o
  -1   7   8      421.56      425.83     27.33 o
   0   7   8      528.63      483.62     24.46 o
   1   7   8        4.22        8.42      5.50 o
   2   7   8        0.73        0.35      3.55 o
   3   7   8      335.99      320.47     20.77 o
   4   7   8      256.14      270.26     21.77 o
   5   7   8       53.61       61.76      7.22 o
   6   7   8      177.92      169.64     23.68 o
 -10   8   8      316.42      350.49     29.30 o
  -9   8   8        1.25        1.94      5.59 o
  -8   8   8      205.67      197.39     18.19 o
  -7   8   8       71.39       89.69     13.50 o
  -6   8   8      108.07      132.69     17.95 o
  -5   8   8      338.61      364.54     34.03 o
  -4   8   8       33.26       34.99      9.43 o
  -3   8   8       28.55       27.90      5.85 o
  -2   8   8       32.20       31.26      5.79 o
  -1   8   8        0.09        6.01      4.73 o
   0   8   8      266.01      242.27     15.93 o
   1   8   8       65.28       66.62      9.88 o
   2   8   8       29.36       22.17      5.11 o
   3   8   8      151.99      155.78     11.80 o
   4   8   8       68.16       56.19      7.81 o
  -5   9   8       39.75       32.63      9.15 o
  -4   9   8      310.92      321.92     24.71 o
  -3   9   8       66.94       64.90     13.82 o
  -2   9   8        3.78        4.86      5.87 o
  -1   9   8       83.84       98.09     18.87 o
   0   9   8        0.84        3.29      6.93 o
 -17   1   9       37.84       40.47      7.15 o
 -16   1   9      138.78      123.25     19.39 o
 -15   1   9      123.49      139.15     16.08 o
 -14   1   9       64.82       27.12     28.01 o
 -13   1   9       42.82       32.17     11.41 o
 -12   1   9      258.90      253.93     26.39 o
 -11   1   9        0.28        1.25      4.99 o
 -10   1   9       84.33       89.32     19.04 o
  -9   1   9     1576.74     1491.25     63.87 o
  -8   1   9       36.70       27.47      4.80 o
  -7   1   9      106.48      101.63      7.42 o
  -6   1   9     1245.62     1119.61     40.59 o
  -5   1   9       35.70       31.43      3.00 o
  -4   1   9       37.03       41.75      2.94 o
  -3   1   9      587.88      560.15     18.73 o
  -2   1   9       35.62       45.30      4.80 o
  -1   1   9       40.11       41.57      4.02 o
   0   1   9        6.80        7.35      3.31 o
   1   1   9        5.99        7.58      2.68 o
   2   1   9      179.42      168.61      9.84 o
   3   1   9      490.04      512.84     22.88 o
   4   1   9      664.82      648.23     26.67 o
   5   1   9       31.43       28.92      5.36 o
   6   1   9      249.61      254.30     12.40 o
   7   1   9       90.50       76.18      6.48 o
   8   1   9        0.15        2.13      1.98 o
   9   1   9       45.46       45.07      4.41 o
  10   1   9       10.04        5.57      2.29 o
  11   1   9        6.77        7.34      3.39 o
 -17   2   9       59.86       55.37      9.90 o
 -16   2   9       52.91       56.42      6.43 o
 -15   2   9       11.92        7.92      3.61 o
 -14   2   9       35.83       47.15      9.18 o
 -13   2   9      135.23      162.08     15.97 o
 -12   2   9        4.40        5.77      5.79 o
 -11   2   9        9.39        5.28      4.25 o
 -10   2   9       56.15       44.89      8.10 o
  -9   2   9     1708.97     1592.74     75.77 o
  -8   2   9      180.45      170.17     14.46 o
  -7   2   9      358.56      337.31     19.92 o
  -6   2   9      316.27      330.93     26.14 o
  -5   2   9       26.14       23.97      2.84 o
  -4   2   9     1037.63     1002.97     27.62 o
  -3   2   9      101.97       98.39      5.62 o
  -2   2   9        2.12        5.30      2.40 o
  -1   2   9      708.97      592.10     20.24 o
   0   2   9       37.72       41.45      5.14 o
   1   2   9      309.19      295.86     14.65 o
   2   2   9       13.28        7.27      3.59 o
   3   2   9      372.04      392.25     20.71 o
   4   2   9      147.73      163.81     11.90 o
   5   2   9      230.91      223.44     11.97 o
   6   2   9       97.23       82.73      8.83 o
   7   2   9      162.20      156.20      9.53 o
   8   2   9        0.53        1.29      2.09 o
   9   2   9       79.63       84.29      7.86 o
  10   2   9      441.89      470.30     20.89 o
 -16   3   9        1.55        1.03      2.20 o
 -15   3   9      438.76      428.51     23.73 o
 -14   3   9       10.64        8.89      4.81 o
 -13   3   9       13.47       15.80      6.51 o
 -12   3   9       86.58       90.92     12.78 o
 -11   3   9        5.16       10.24      6.35 o
 -10   3   9      626.04      608.34     39.18 o
  -9   3   9      202.09      177.08     18.97 o
  -8   3   9      296.48      266.44     17.53 o
  -7   3   9      957.23      956.02     64.07 o
  -6   3   9     1045.96     1042.71    104.62 o
  -5   3   9      204.02      209.09     13.31 o
  -4   3   9      539.21      494.93     17.51 o
  -3   3   9      645.52      678.55     30.03 o
  -2   3   9      601.44      603.90     28.39 o
  -1   3   9     1063.53     1116.64     44.09 o
   0   3   9      256.22      241.52     14.05 o
   1   3   9      327.64      293.70     15.70 o
   2   3   9      741.41      773.92     40.08 o
   3   3   9        1.84        7.15      4.54 o
   4   3   9       64.33       57.80      9.55 o
   5   3   9       47.21       48.63      7.14 o
   6   3   9      109.89      102.57      9.19 o
   7   3   9        4.80        6.18      2.80 o
   8   3   9      132.69      144.48      8.25 o
   9   3   9        1.32        2.41      2.09 o
  10   3   9      205.16      194.90     16.01 o
 -15   4   9       18.84        8.29      3.28 o
 -14   4   9     1182.04     1211.85     57.00 o
 -13   4   9      695.89      759.49     39.53 o
 -12   4   9       39.64       50.78      8.19 o
 -11   4   9      438.45      495.73     27.87 o
 -10   4   9      475.34      471.82     24.79 o
  -9   4   9       64.29       67.62      8.92 o
  -8   4   9      936.35      905.97     39.89 o
  -7   4   9     1908.48     1912.50    148.04 o
  -6   4   9      454.92      436.32     35.36 o
  -5   4   9       62.19       54.97      6.81 o
  -4   4   9      737.61      698.05     28.02 o
  -3   4   9      375.71      407.16     20.50 o
  -2   4   9      244.09      216.20     15.52 o
  -1   4   9      563.91      559.92     26.95 o
   0   4   9     1207.55     1114.48     50.27 o
   1   4   9      282.53      254.54     20.89 o
   2   4   9      117.55      115.40     15.01 o
   3   4   9      854.36      847.23     35.70 o
   4   4   9      150.74      164.81     12.29 o
   5   4   9       17.14       22.21      5.01 o
   6   4   9       42.85       39.41      4.97 o
   7   4   9       15.80       10.63      2.65 o
   8   4   9       92.11       78.88      5.93 o
   9   4   9       18.03       16.90      3.26 o
 -15   5   9      416.46      451.56     32.16 o
 -14   5   9      252.53      264.99     23.88 o
 -13   5   9      455.42      454.12     41.99 o
 -12   5   9      380.36      430.99     27.20 o
 -11   5   9      203.82      219.90     23.79 o
 -10   5   9      399.47      385.22     22.35 o
  -9   5   9      872.29      813.59     37.27 o
  -8   5   9     1451.25     1390.92     61.60 o
  -7   5   9      353.86      411.88     74.40 o
  -6   5   9     1982.04     2043.80    163.78 o
  -5   5   9      295.59      319.94     21.15 o
  -4   5   9      147.06      183.09     25.15 o
  -3   5   9       61.29       78.94      9.18 o
  -2   5   9      975.87     1019.04     51.52 o
  -1   5   9      565.96      579.94     31.55 o
   0   5   9      283.48      256.24     17.95 o
   1   5   9     1317.15     1228.47     52.63 o
   2   5   9      352.22      350.52     22.69 o
   3   5   9       45.55       55.54      6.89 o
   4   5   9      125.60      139.11     10.31 o
   5   5   9      490.37      556.86     24.18 o
   6   5   9      239.04      253.01     14.92 o
   7   5   9       69.65       70.63      7.92 o
   8   5   9      215.64      226.14     12.99 o
 -13   6   9      412.98      446.22     31.19 o
 -12   6   9       60.39       65.45     12.00 o
 -11   6   9      462.84      514.12     38.75 o
 -10   6   9      433.24      431.13     28.45 o
  -9   6   9      403.82      411.38     21.82 o
  -8   6   9      442.88      458.13     24.88 o
  -7   6   9     1788.19     1865.88    176.68 o
  -6   6   9     2116.37     2365.44    327.75 o
  -5   6   9      300.20      306.90     30.96 o
  -4   6   9      633.51      781.83     86.90 o
  -3   6   9     3351.83     3316.15    143.36 o
  -2   6   9        9.76       33.37     15.93 o
  -1   6   9      184.71      192.97     15.66 o
   0   6   9     1399.50     1349.92     60.26 o
   1   6   9       41.77       51.15     11.80 o
   2   6   9       56.28       55.18      9.42 o
   3   6   9      896.26      907.22     47.87 o
   4   6   9      244.42      246.14     14.26 o
   5   6   9       10.64       20.74      5.86 o
   6   6   9      454.53      493.03     40.25 o
   7   6   9      101.74      102.49     12.27 o
 -11   7   9      688.39      769.43     40.88 o
 -10   7   9      213.16      241.80     19.51 o
  -9   7   9      882.74      916.77     47.31 o
  -8   7   9     2086.92     2088.43    109.50 o
  -7   7   9       40.75       45.80      6.20 o
  -6   7   9      538.13      538.54     64.04 o
  -5   7   9     1448.65     1713.73    225.67 o
  -4   7   9      552.07      595.87     69.47 o
  -3   7   9        0.83        4.24      4.95 o
  -2   7   9      602.97      613.15     30.48 o
  -1   7   9      116.14      120.24     13.18 o
   0   7   9        0.78        4.85      4.67 o
   1   7   9      809.08      814.88     47.98 o
   2   7   9      550.57      557.63     35.03 o
   3   7   9      101.58       90.57      9.80 o
   4   7   9      238.63      320.53     34.90 o
   5   7   9      313.16      336.23     39.05 o
  -9   8   9       68.45       57.34     11.48 o
  -8   8   9      156.01      169.86     23.99 o
  -7   8   9      819.45      939.39     50.48 o
  -6   8   9      260.43      294.10     24.31 o
  -5   8   9       21.32       14.43      6.77 o
  -4   8   9      899.31      969.72    100.88 o
  -3   8   9      663.45      673.44     43.79 o
  -2   8   9      120.19      120.09     11.04 o
  -1   8   9     1173.51     1255.23     61.66 o
   0   8   9      358.01      330.38     62.58 o
   1   8   9        7.76        8.61      5.57 o
   2   8   9      226.46      271.19     21.28 o
 -17   0  10      195.41      383.18    163.65 o
 -16   0  10      147.44      292.02    120.83 o
 -15   0  10      872.65      745.00    501.30 o
 -14   0  10       58.46     1474.24    165.19 o
 -13   0  10       52.62      883.79    566.84 o
 -12   0  10     1117.19     1193.87    103.20 o
 -11   0  10      425.45      480.37     36.05 o
 -10   0  10      840.11      585.12    262.61 o
  -9   0  10     1125.75     1597.93    436.82 o
  -8   0  10     1684.49     1636.05    103.22 o
  -7   0  10     1055.54      951.44     58.29 o
  -6   0  10      305.32      369.99     29.83 o
  -5   0  10     1861.63     1691.87     75.85 o
  -4   0  10     7750.89     6954.21    500.40 o
  -3   0  10      366.21      415.46     26.78 o
  -2   0  10      558.04      530.06     29.16 o
  -1   0  10     1577.31     1468.23     72.19 o
   0   0  10      184.94      187.42     22.22 o
   1   0  10      774.45      773.05     71.36 o
   2   0  10     3047.22     3118.59    260.56 o
   3   0  10      108.34      105.87     22.71 o
   4   0  10      198.90      215.45     36.90 o
   5   0  10     1410.39     1515.74    120.00 o
   6   0  10     1297.28     1325.90     70.82 o
   7   0  10      107.67      107.00      8.52 o
   8   0  10      242.68      229.92     13.01 o
   9   0  10       94.70       84.33     11.90 o
  10   0  10       27.89       17.19      8.37 o
 -17   1  10      430.04      445.60     24.80 o
 -16   1  10      577.75      586.55     47.50 o
 -15   1  10       88.38       96.63     27.92 o
 -14   1  10     1668.54     1680.05    133.61 o
 -13   1  10     1538.14     1833.31    229.76 o
 -12   1  10      286.63      441.25     90.64 o
 -11   1  10      841.44      817.12     59.30 o
 -10   1  10      417.52      433.22     37.40 o
  -9   1  10     4779.13     4815.75    265.61 o
  -8   1  10      506.91      503.92     32.73 o
  -7   1  10     6815.17     6209.06    314.70 o
  -6   1  10     9263.55     8401.05    453.49 o
  -5   1  10        3.32       10.97      2.57 o
  -4   1  10      376.79      343.21     14.25 o
  -3   1  10     2252.74     2080.98     83.53 o
  -2   1  10     1248.24     1179.79     43.97 o
  -1   1  10      104.05       89.16      8.03 o
   0   1  10     2852.90     2764.82    132.53 o
   1   1  10     1660.21     1529.44     65.41 o
   2   1  10      165.70      141.35      9.42 o
   3   1  10      874.22      945.00     46.13 o
   4   1  10      730.31      707.24     36.39 o
   5   1  10      779.77      894.60     39.57 o
   6   1  10      141.00      156.02     10.07 o
   7   1  10      389.76      356.60     14.41 o
   8   1  10      525.20      530.79     17.18 o
   9   1  10       15.85       20.08      5.40 o
  10   1  10      104.67      103.13     10.93 o
 -16   2  10      328.99      319.17     21.12 o
 -15   2  10      932.75     1028.68     52.72 o
 -14   2  10      753.20      863.86     63.14 o
 -13   2  10       40.70       27.95     12.93 o
 -12   2  10     1255.68     1294.26     78.35 o
 -11   2  10     3625.02     3251.45    193.79 o
 -10   2  10        4.49        6.21      5.00 o
  -9   2  10     5314.30     4964.53    243.09 o
  -8   2  10     2252.74     2090.26     88.93 o
  -7   2  10      119.95      114.26      9.27 o
  -6   2  10      453.21      498.78     66.64 o
  -5   2  10     5527.56     5217.98    245.93 o
  -4   2  10     2374.62     2236.39    101.82 o
  -3   2  10       26.69       23.23      3.93 o
  -2   2  10     1396.37     1254.74     44.09 o
  -1   2  10     1311.29     1227.42     44.11 o
   0   2  10      764.81      726.80     29.63 o
   1   2  10      298.27      257.95     14.31 o
   2   2  10     3033.78     3089.67    122.66 o
   3   2  10      508.80      515.34     22.67 o
   4   2  10       27.61       37.86      7.90 o
   5   2  10     1297.97     1375.17     66.45 o
   6   2  10      435.50      452.35     21.02 o
   7   2  10        0.88        0.40      1.62 o
   8   2  10       92.04       89.12      7.46 o
   9   2  10      121.16      129.43     12.24 o
 -16   3  10      587.57      592.45     32.15 o
 -15   3  10       13.07       10.20      3.70 o
 -14   3  10      146.37      169.16     15.77 o
 -13   3  10     1220.11     1418.36    125.59 o
 -12   3  10        0.36        1.46      4.11 o
 -11   3  10      150.08      148.91     15.74 o
 -10   3  10       93.47      107.30     15.75 o
  -9   3  10      570.69      546.06     32.18 o
  -8   3  10       17.10       11.50      5.09 o
  -7   3  10      430.13      470.89     42.06 o
  -6   3  10     1587.74     1617.35    175.37 o
  -5   3  10      685.60      715.65     55.33 o
  -4   3  10      699.46      656.90     27.75 o
  -3   3  10     1400.60     1298.63     58.43 o
  -2   3  10      768.88      724.95     32.86 o
  -1   3  10      478.69      459.89     24.57 o
   0   3  10      216.72      196.59     15.29 o
   1   3  10      514.47      542.04     28.33 o
   2   3  10        4.25       11.18      4.23 o
   3   3  10      281.95      278.09     16.73 o
   4   3  10      465.29      502.36     29.28 o
   5   3  10      120.27      113.01     11.37 o
   6   3  10       87.52       66.44      6.27 o
   7   3  10      279.17      297.29     12.53 o
   8   3  10      116.20      100.50      9.73 o
   9   3  10      119.15      105.09      9.21 o
 -15   4  10      350.63      351.06     22.45 o
 -14   4  10      252.97      250.66     17.77 o
 -13   4  10        8.45        8.78      5.12 o
 -12   4  10      109.02      127.22     12.71 o
 -11   4  10     1448.76     1333.15     80.69 o
 -10   4  10       38.65       41.09      9.91 o
  -9   4  10      852.07      797.13     44.32 o
  -8   4  10      243.00      242.95     13.52 o
  -7   4  10      102.93      108.07     10.35 o
  -6   4  10      503.40      496.31     65.05 o
  -5   4  10     3291.81     3331.67    262.86 o
  -4   4  10      897.69      900.87     54.29 o
  -3   4  10       20.58       26.23      6.31 o
  -2   4  10     1429.39     1345.08     62.58 o
  -1   4  10      284.58      319.82     20.97 o
   0   4  10       82.97       80.85     11.09 o
   1   4  10      486.37      435.15     34.64 o
   2   4  10      949.68      999.57     45.38 o
   3   4  10      401.07      448.53     26.18 o
   4   4  10      129.98      143.06     13.88 o
   5   4  10       65.34       70.26      8.93 o
   6   4  10       36.62       35.70      4.58 o
   7   4  10        4.10        3.19      2.08 o
   8   4  10        9.95        6.86      3.93 o
 -14   5  10       94.92       84.00     18.02 o
 -13   5  10     1360.91     1376.08    104.13 o
 -12   5  10       25.71       17.87      9.02 o
 -11   5  10       58.15       58.19     12.63 o
 -10   5  10     1294.06     1281.48     66.42 o
  -9   5  10      404.91      399.43     22.06 o
  -8   5  10       27.77       25.29      5.76 o
  -7   5  10     1059.99     1083.57     98.98 o
  -6   5  10      356.16      377.77     41.36 o
  -5   5  10        5.26       29.86      5.83 o
  -4   5  10      763.95      827.76     42.09 o
  -3   5  10      348.95      383.78     20.71 o
  -2   5  10      706.48      727.62     38.72 o
  -1   5  10      320.41      332.53     26.59 o
   0   5  10      322.91      306.09     20.34 o
   1   5  10      719.03      731.51     39.74 o
   2   5  10       20.17       19.10      6.66 o
   3   5  10      242.55      247.08     19.21 o
   4   5  10     1079.15     1172.79     53.49 o
   5   5  10      336.74      326.59     19.36 o
   6   5  10       12.59        7.99      4.67 o
   7   5  10      129.43      150.35     12.95 o
 -12   6  10      738.92      869.19     56.90 o
 -11   6  10      110.30      106.52     18.86 o
 -10   6  10      122.68      154.26     14.53 o
  -9   6  10      543.36      547.96     26.37 o
  -8   6  10      133.21      155.69     11.09 o
  -7   6  10       66.38       72.93      7.73 o
  -6   6  10        8.10       20.34      7.68 o
  -5   6  10      325.68      413.37     44.80 o
  -4   6  10      255.07      256.50     18.86 o
  -3   6  10      120.20      123.52     14.18 o
  -2   6  10      110.52      122.30     11.54 o
  -1   6  10      181.45      189.26     13.98 o
   0   6  10      329.86      316.63     21.33 o
   1   6  10      112.84      105.94     12.81 o
   2   6  10      688.41      722.69     52.01 o
   3   6  10       49.75       68.33     15.83 o
   4   6  10       55.44       62.44     13.38 o
   5   6  10       20.20       18.44      6.88 o
 -10   7  10       26.32       47.84     17.16 o
  -9   7  10      312.36      307.69     20.01 o
  -8   7  10       26.11       17.52      5.30 o
  -7   7  10      163.18      201.31     38.16 o
  -6   7  10      262.35      274.56     29.51 o
  -5   7  10        0.34        1.41      2.54 o
  -4   7  10      143.69      132.14     24.75 o
  -3   7  10      697.04      721.40     42.61 o
  -2   7  10      422.22      426.14     24.92 o
  -1   7  10        0.07        3.42      5.17 o
   0   7  10      134.24      150.46     17.98 o
   1   7  10      153.25      160.14     17.22 o
   2   7  10       58.40       76.81     14.36 o
   3   7  10       26.81       18.67      6.83 o
  -7   8  10       73.40       83.50     15.81 o
  -6   8  10       12.54        7.89      6.26 o
  -5   8  10       33.36       21.22     12.81 o
  -4   8  10      334.38      364.98     38.82 o
  -3   8  10        1.77        1.51      4.24 o
  -2   8  10        1.32        2.41      7.43 o
  -1   8  10      389.24      412.78     53.44 o
   0   8  10      529.48      578.36     34.31 o
 -16   1  11       68.78       66.06     10.21 o
 -15   1  11        3.37        4.45     10.05 o
 -14   1  11      289.93      285.16     33.13 o
 -13   1  11       33.28       28.45     15.49 o
 -12   1  11       47.58       92.46     28.85 o
 -11   1  11      844.25      849.86     60.58 o
 -10   1  11      445.95      556.36     73.49 o
  -9   1  11       47.23       52.15     10.79 o
  -8   1  11      347.64      361.33     46.19 o
  -7   1  11      624.21      634.25     58.03 o
  -6   1  11      124.87      116.55     10.44 o
  -5   1  11       57.44       55.19      5.56 o
  -4   1  11       60.43       69.93      8.55 o
  -3   1  11        0.74        3.58      3.02 o
  -2   1  11       84.42       97.69      9.30 o
  -1   1  11        0.05        1.43      2.44 o
   0   1  11       25.00       32.04      6.02 o
   1   1  11       33.26       24.21      7.37 o
   2   1  11        2.01        9.40      6.53 o
   3   1  11      568.58      625.45     92.32 o
   4   1  11       93.45       99.36     14.99 o
   5   1  11        5.64        3.66      5.48 o
   6   1  11       64.43       77.58      9.81 o
   7   1  11       13.36        7.58      3.59 o
   8   1  11        1.77        1.07      1.43 o
 -16   2  11      113.42      112.62     11.91 o
 -15   2  11        7.03        5.06      4.05 o
 -14   2  11       32.71       36.57      9.78 o
 -13   2  11        9.32       17.91     11.37 o
 -12   2  11      245.80      133.68    121.04 o
 -11   2  11      550.07      538.70     44.81 o
 -10   2  11        0.50        6.28      5.74 o
  -9   2  11      129.81      105.95     12.63 o
  -8   2  11        0.89        4.10      4.14 o
  -7   2  11      528.89      443.68     27.63 o
  -6   2  11      209.92      302.09     88.25 o
  -5   2  11      228.48      221.17     18.16 o
  -4   2  11      144.26      114.83      9.64 o
  -3   2  11      173.17      145.17     10.74 o
  -2   2  11       33.54       35.76      4.95 o
  -1   2  11       11.07       10.15      5.13 o
   0   2  11      692.98      590.85     43.98 o
   1   2  11       69.36       54.04      7.85 o
   2   2  11      106.39      103.77      8.30 o
   3   2  11        0.53        2.69      2.64 o
   4   2  11       75.29       86.97     12.38 o
   5   2  11       13.02       19.55      5.77 o
   6   2  11       50.51       53.16      9.32 o
   7   2  11        1.65        2.76      2.45 o
   8   2  11        2.76        1.41      2.20 o
 -15   3  11        4.95        3.88      3.47 o
 -14   3  11      235.38      240.57     18.48 o
 -13   3  11       22.96       25.83      6.87 o
 -12   3  11        3.39        5.95      4.25 o
 -11   3  11      506.94      514.77     26.44 o
 -10   3  11       83.14       74.49     14.36 o
  -9   3  11        9.41       10.07      4.57 o
  -8   3  11      100.57      100.79      9.51 o
  -7   3  11        7.39        9.30      3.45 o
  -6   3  11      147.44      150.15     21.86 o
  -5   3  11      310.35      343.03     74.70 o
  -4   3  11      389.17      373.87     39.60 o
  -3   3  11      510.99      461.47     26.19 o
  -2   3  11      259.83      242.74     16.12 o
  -1   3  11      174.57      153.43     11.28 o
   0   3  11       13.04        7.32      4.25 o
   1   3  11      742.87      733.81     35.96 o
   2   3  11       35.19       37.73      5.57 o
   3   3  11       51.04       65.56      7.77 o
   4   3  11       61.11       80.36      9.32 o
   5   3  11       36.52       41.13      7.26 o
   6   3  11       54.49       73.81      6.82 o
   7   3  11        0.02        0.70      1.52 o
 -14   4  11       62.31       64.73      8.92 o
 -13   4  11      711.37      741.34     38.83 o
 -12   4  11      245.11      235.12     21.04 o
 -11   4  11       63.65       70.44     11.32 o
 -10   4  11      575.00      534.11     29.53 o
  -9   4  11      433.83      374.19     23.81 o
  -8   4  11       54.09       59.89      8.21 o
  -7   4  11      725.72      655.89     52.10 o
  -6   4  11     1042.32     1157.23    296.35 o
  -5   4  11      367.22      372.03     39.95 o
  -4   4  11       61.70       59.86      7.40 o
  -3   4  11      302.91      298.38     15.98 o
  -2   4  11      161.51      189.09     14.64 o
  -1   4  11       83.43       89.25     12.55 o
   0   4  11      180.74      221.11     16.47 o
   1   4  11      878.07      889.00     41.73 o
   2   4  11       76.83       80.88     11.10 o
   3   4  11      187.82      208.17     15.75 o
   4   4  11      499.71      542.96     26.86 o
   5   4  11      291.42      313.63     18.09 o
   6   4  11        4.09        3.85      2.50 o
   7   4  11      189.51      189.01     17.75 o
 -13   5  11      289.21      294.01     71.48 o
 -12   5  11      360.08      398.83     32.33 o
 -11   5  11      817.37      836.81     52.88 o
 -10   5  11      504.41      501.17     31.52 o
  -9   5  11       43.90       46.41      6.43 o
  -8   5  11      332.66      322.16     19.18 o
  -7   5  11     1215.47     1374.53    158.44 o
  -6   5  11       17.99       22.50      9.11 o
  -5   5  11      828.43      858.37     79.02 o
  -4   5  11     1276.99     1310.87     79.70 o
  -3   5  11      337.08      277.64     15.47 o
  -2   5  11        0.60        4.42      3.71 o
  -1   5  11      456.49      479.67     27.68 o
   0   5  11      570.94      549.85     34.10 o
   1   5  11       36.56       38.20      9.86 o
   2   5  11      371.03      411.01     24.88 o
   3   5  11      361.03      420.49     24.69 o
   4   5  11      124.84      147.26     14.88 o
   5   5  11       62.51       61.52      8.83 o
 -12   6  11      283.97      288.42     33.51 o
 -11   6  11       11.92        8.91      6.95 o
 -10   6  11      233.96      236.92     14.97 o
  -9   6  11      218.52      233.46     15.54 o
  -8   6  11      228.52      228.39     13.11 o
  -7   6  11      530.31      575.82     54.87 o
  -6   6  11     1010.38     1061.71    209.22 o
  -5   6  11      434.56      468.57     66.64 o
  -4   6  11      414.85      394.67     28.42 o
  -3   6  11     1141.83     1111.08     55.64 o
  -2   6  11      440.35      387.82     21.30 o
  -1   6  11        0.07        2.21      3.45 o
   0   6  11      115.22      118.41     11.89 o
   1   6  11      711.55      738.76     41.29 o
   2   6  11        0.12        3.60      5.33 o
   3   6  11       56.48       56.50     11.85 o
   4   6  11      231.11      270.46     17.61 o
  -9   7  11      154.72      146.84     14.12 o
  -8   7  11      255.92      262.47     18.27 o
  -7   7  11      612.84      658.52     37.60 o
  -6   7  11       27.66       15.49      4.84 o
  -5   7  11      317.82      313.19     32.46 o
  -4   7  11     1630.34     1593.90    245.34 o
  -3   7  11      279.28      292.48     32.96 o
  -2   7  11       40.47       30.01      6.00 o
  -1   7  11     1083.22     1186.48     58.32 o
   0   7  11      530.46      552.40     30.41 o
   1   7  11       43.11       35.51      9.00 o
 -15   0  12      193.77      474.60    243.78 o
 -14   0  12      901.21      973.84    104.79 o
 -13   0  12     1029.10     1169.67    100.04 o
 -12   0  12       84.27     1368.26    152.12 o
 -11   0  12     2606.67     2668.27    221.98 o
 -10   0  12       41.02       96.30     37.64 o
  -9   0  12       95.22       98.63     20.37 o
  -8   0  12      312.12      282.23     21.17 o
  -7   0  12     1282.02     1259.26     85.01 o
  -6   0  12     1572.79     1350.82     90.47 o
  -5   0  12     1264.45     1056.27     60.62 o
  -4   0  12    11009.03     9984.85    805.77 o
  -3   0  12     4417.58     4110.56    333.88 o
  -2   0  12      468.10      399.92     40.10 o
  -1   0  12     1194.38     1088.79    121.54 o
   0   0  12     1036.00      964.34     88.53 o
   1   0  12      266.57      303.82     43.38 o
   2   0  12      578.01      679.13    142.54 o
   3   0  12     1087.84     1279.13    141.30 o
   4   0  12       26.96       18.98     11.54 o
   5   0  12       55.19      213.30     96.95 o
   6   0  12      279.80      275.62     27.23 o
   7   0  12       14.42       16.72     12.10 o
 -15   1  12      475.67      578.62     38.25 o
 -14   1  12      183.18      243.10     31.91 o
 -13   1  12      366.18      413.16     37.66 o
 -12   1  12     1756.18     2118.92    191.80 o
 -11   1  12      339.64      379.08     32.12 o
 -10   1  12      312.80      157.14    173.58 o
  -9   1  12      333.79      312.53     25.70 o
  -8   1  12     2233.24     2190.41    133.60 o
  -7   1  12      698.43      642.06     40.10 o
  -6   1  12     1740.66     1567.73     86.11 o
  -5   1  12     1016.91      966.99     48.72 o
  -4   1  12        7.75       35.21     10.27 o
  -3   1  12        2.90        3.73      3.58 o
  -2   1  12     2403.24     2278.98    101.09 o
  -1   1  12     1579.63     1541.57     76.23 o
   0   1  12        0.29        5.95      5.27 o
   1   1  12      729.25      817.39     54.56 o
   2   1  12      758.46      826.56     59.57 o
   3   1  12       18.02       46.68     13.21 o
   4   1  12      282.28      311.55     29.40 o
   5   1  12      438.45      413.17     26.87 o
   6   1  12       36.08       45.36      9.77 o
   7   1  12       62.35       70.68     11.02 o
 -15   2  12      256.04      302.65     23.31 o
 -14   2  12      475.73      532.42     36.51 o
 -13   2  12      888.71     1015.82    129.27 o
 -12   2  12       49.64       48.56     12.68 o
 -11   2  12     1512.58     1515.94     95.84 o
 -10   2  12     1686.04     1574.80    115.15 o
  -9   2  12      301.88      289.35     18.19 o
  -8   2  12      157.92      130.15     12.60 o
  -7   2  12      760.43      770.81     61.55 o
  -6   2  12      731.35      938.01    295.37 o
  -5   2  12       26.13       20.82     16.35 o
  -4   2  12     2215.06     2160.23    115.62 o
  -3   2  12      813.80      791.12     43.28 o
  -2   2  12      113.79      114.01     13.20 o
  -1   2  12      201.74      188.92     13.21 o
   0   2  12      231.50      214.93     17.69 o
   1   2  12      603.86      555.46     32.89 o
   2   2  12        1.89        6.81      7.81 o
   3   2  12     1047.07     1153.14     63.43 o
   4   2  12      523.91      605.71     38.25 o
   5   2  12        0.35        1.11      1.91 o
   6   2  12      219.94      232.74     14.39 o
   7   2  12      219.29      209.84     14.42 o
 -14   3  12       82.75       75.99     12.24 o
 -13   3  12      350.51      356.29     30.12 o
 -12   3  12     1392.10     1585.36    107.13 o
 -11   3  12      191.02      175.39     20.31 o
 -10   3  12       25.86       15.59      6.91 o
  -9   3  12     1885.35     1683.92    120.75 o
  -8   3  12     2028.19     1729.27     77.61 o
  -7   3  12       26.99       40.63      9.30 o
  -6   3  12     1152.46     1357.75    339.21 o
  -5   3  12      683.53      767.04    190.91 o
  -4   3  12      229.52      239.80     25.17 o
  -3   3  12      134.12      148.30     12.01 o
  -2   3  12     2204.84     2031.66    111.80 o
  -1   3  12      803.59      798.29     50.42 o
   0   3  12      626.79      602.06     34.38 o
   1   3  12      175.98      157.91     11.65 o
   2   3  12      250.75      249.98     25.32 o
   3   3  12        7.00        8.21      3.37 o
   4   3  12      190.80      179.87     13.68 o
   5   3  12      320.86      339.75     20.72 o
   6   3  12       70.81       85.71     14.48 o
 -13   4  12      104.62      102.18     23.63 o
 -12   4  12        4.70       35.40     22.06 o
 -11   4  12      286.66      291.84     20.49 o
 -10   4  12      725.86      676.32     44.70 o
  -9   4  12       14.54       19.72      6.51 o
  -8   4  12      118.72      129.58     17.04 o
  -7   4  12      339.49      379.70     47.29 o
  -6   4  12      426.27      497.25    106.19 o
  -5   4  12       22.04       42.91     18.53 o
  -4   4  12      925.88      917.69    106.77 o
  -3   4  12      307.70      328.03     22.08 o
  -2   4  12      140.42      145.16     11.75 o
  -1   4  12      856.31      811.24     38.25 o
   0   4  12      148.21      195.71     15.56 o
   1   4  12        4.04        9.67      5.58 o
   2   4  12       56.44       65.66     11.04 o
   3   4  12      166.46      195.65     14.17 o
   4   4  12       18.78       21.81      4.78 o
   5   4  12       42.09       42.92      7.03 o
 -12   5  12     1319.78     1565.54     96.78 o
 -11   5  12      151.60      176.19     16.75 o
 -10   5  12       18.70       20.05      7.08 o
  -9   5  12      680.17      705.16     41.70 o
  -8   5  12      518.84      514.37     29.94 o
  -7   5  12       10.07       17.46      7.00 o
  -6   5  12      575.66      616.25    100.77 o
  -5   5  12       52.80       73.59     14.08 o
  -4   5  12      246.13      243.40     17.91 o
  -3   5  12       56.77       31.40      5.32 o
  -2   5  12      295.73      278.59     17.01 o
  -1   5  12     1115.86     1195.04     54.83 o
   0   5  12        8.95       11.33      5.07 o
   1   5  12       19.25       28.61      7.67 o
   2   5  12      273.14      308.01     21.35 o
   3   5  12       10.03        6.01      4.99 o
   4   5  12      115.79       95.34      8.95 o
 -10   6  12       63.43       67.00      9.88 o
  -9   6  12      162.89      160.74     13.97 o
  -8   6  12      294.68      289.95     18.42 o
  -7   6  12      570.60      639.95     78.37 o
  -6   6  12      397.83      441.43     84.41 o
  -5   6  12        4.42        3.25      4.10 o
  -4   6  12      332.06      327.60     32.51 o
  -3   6  12      147.52      149.97     12.66 o
  -2   6  12       13.95       11.67      4.32 o
  -1   6  12       30.21       34.70      6.96 o
   0   6  12      190.68      216.13     17.88 o
   1   6  12      168.76      170.09     16.14 o
   2   6  12        1.86        3.28      3.94 o
  -6   7  12      105.01       94.14     15.92 o
  -5   7  12       35.79       36.35     10.85 o
  -4   7  12        1.04        1.42      5.77 o
  -3   7  12       29.14       12.67      9.92 o
  -2   7  12       74.25       85.31     18.75 o
 -14   1  13       21.15       21.90      7.62 o
 -13   1  13        5.74        4.48      4.80 o
 -12   1  13       55.68       70.65     16.59 o
 -11   1  13      171.31      186.18     19.38 o
 -10   1  13       94.54       59.92     25.65 o
  -9   1  13      251.74      225.56     28.99 o
  -8   1  13       97.60      105.22     12.87 o
  -7   1  13       50.11       58.00     12.41 o
  -6   1  13        1.68        3.35      5.07 o
  -5   1  13      223.79      218.14     16.26 o
  -4   1  13      238.10      214.13     15.55 o
  -3   1  13       71.00       71.45     10.33 o
  -2   1  13      422.74      420.48     26.25 o
  -1   1  13      397.79      349.96     25.53 o
   0   1  13      130.72      131.24     14.45 o
   1   1  13        2.61        8.29      5.19 o
   2   1  13       50.95       56.15     11.32 o
   3   1  13        8.51       12.01      7.71 o
   4   1  13       27.48       37.53      8.65 o
   5   1  13        5.87        3.94      3.77 o
 -14   2  13       37.42       40.07      9.46 o
 -13   2  13      127.29      109.42     12.36 o
 -12   2  13       11.34       11.37      6.54 o
 -11   2  13       53.14       31.26      8.53 o
 -10   2  13       21.00       13.65      5.79 o
  -9   2  13      361.37      286.91     24.93 o
  -8   2  13      651.17      569.54     48.58 o
  -7   2  13      110.38      129.60     20.15 o
  -6   2  13       54.37       99.67     25.51 o
  -5   2  13      450.82      526.07    211.35 o
  -4   2  13        1.50        6.89      5.33 o
  -3   2  13        0.97        2.18      4.38 o
  -2   2  13      152.65      121.08     16.74 o
  -1   2  13      121.09      113.36     17.34 o
   0   2  13       38.37       41.88      7.01 o
   1   2  13      136.71      110.58     15.51 o
   2   2  13       59.96       56.65     13.11 o
   3   2  13        2.90        0.94      3.46 o
   4   2  13       75.88       55.23     11.70 o
   5   2  13        9.86       10.90      4.11 o
 -13   3  13      560.05      580.43     44.71 o
 -12   3  13       34.37       34.78      9.20 o
 -11   3  13        4.49        4.78      4.62 o
 -10   3  13      446.38      409.24     42.07 o
  -9   3  13      197.26      133.56     19.95 o
  -8   3  13      103.11       90.51     19.68 o
  -7   3  13      342.63      362.16     37.69 o
  -6   3  13      127.50      167.62     53.26 o
  -5   3  13        4.87        9.42      6.40 o
  -4   3  13      359.55      413.74     84.18 o
  -3   3  13      322.81      322.79     33.07 o
  -2   3  13      306.20      308.41     22.42 o
  -1   3  13       37.72       36.71      9.92 o
   0   3  13      218.69      203.19     19.57 o
   1   3  13       47.13       65.63     10.84 o
   2   3  13      110.48      101.03     21.19 o
   3   3  13      135.64      165.75     22.65 o
   4   3  13       24.26       36.02      9.50 o
 -12   4  13      647.95      725.47     86.69 o
 -11   4  13      319.46      308.74     28.08 o
 -10   4  13       98.94       84.86     12.03 o
  -9   4  13      210.72      168.51     37.92 o
  -8   4  13      216.36      194.07     38.67 o
  -7   4  13      135.87      171.19     28.89 o
  -6   4  13       25.19       29.86      7.47 o
  -5   4  13       11.93       18.36     11.01 o
  -4   4  13      190.47      244.94     46.82 o
  -3   4  13        1.64        2.78      4.46 o
  -2   4  13      107.36      108.32     11.40 o
  -1   4  13      291.80      319.78     22.77 o
   0   4  13      353.18      342.72     24.05 o
   1   4  13        8.11       10.63      4.04 o
   2   4  13      207.14      195.88     35.78 o
   3   4  13        8.95        9.44      8.24 o
 -11   5  13      160.18      191.01     31.81 o
 -10   5  13      184.82      165.50     28.07 o
  -9   5  13      208.13      191.11     25.14 o
  -8   5  13        1.77        1.51      3.92 o
  -7   5  13      353.85      306.40     48.97 o
  -6   5  13      425.91      485.78     75.56 o
  -5   5  13       73.44       82.07     13.22 o
  -4   5  13      596.80      594.74     84.67 o
  -3   5  13      627.32      709.88     74.73 o
  -2   5  13       12.60       10.93      3.49 o
  -1   5  13       60.09       46.95      6.52 o
   0   5  13      131.94      150.28     11.15 o
   1   5  13       82.40       79.45     11.68 o
  -8   6  13      370.81      368.97     39.52 o
  -7   6  13       92.18       79.08     12.31 o
  -6   6  13      205.10      190.52     18.42 o
  -5   6  13      254.82      322.08     84.38 o
  -4   6  13      566.34      687.36    128.99 o
  -3   6  13      165.29      187.13     29.75 o
  -2   6  13      812.17     1040.78     82.31 o
 -13   0  14     1064.07     1037.55    100.09 o
 -12   0  14     1225.79     1284.25    100.43 o
 -11   0  14        0.39      134.15    106.21 o
 -10   0  14     1631.75     1625.38    168.94 o
  -9   0  14     1212.87     1377.37    145.88 o
  -8   0  14      316.60      260.79     38.65 o
  -7   0  14      260.82      227.83     19.64 o
  -6   0  14      294.00      308.07     31.09 o
  -5   0  14      256.93      208.54     25.57 o
  -4   0  14      551.64      449.24     37.85 o
  -3   0  14     1318.52     1250.66     86.77 o
  -2   0  14       10.00       12.58      8.38 o
  -1   0  14      128.45      109.34     20.57 o
   0   0  14      141.56      147.54     25.24 o
   1   0  14     1026.27     1207.67    107.30 o
   2   0  14       89.61      147.80     21.34 o
   3   0  14      233.28      243.04     29.09 o
 -13   1  14       43.65       58.28     13.85 o
 -12   1  14      195.94      225.24     46.17 o
 -11   1  14     1443.04     1194.35    147.42 o
 -10   1  14      542.26      581.18     49.05 o
  -9   1  14      172.51      177.74     38.22 o
  -8   1  14      632.77      614.64     52.57 o
  -7   1  14      843.65      840.17     59.42 o
  -6   1  14       16.73       18.07      7.72 o
  -5   1  14       11.30        8.71      5.70 o
  -4   1  14      893.45      813.04     39.69 o
  -3   1  14       92.58       85.40     14.04 o
  -2   1  14      433.16      384.07     24.06 o
  -1   1  14     2032.36     2042.43    137.36 o
   0   1  14      359.10      377.50     24.36 o
   1   1  14       71.00       72.80     12.15 o
   2   1  14      294.61      403.56     34.85 o
   3   1  14      125.23      116.23     13.63 o
 -13   2  14      114.46      145.38     32.18 o
 -12   2  14      233.75      235.59     22.64 o
 -11   2  14       65.64       64.28     14.20 o
 -10   2  14      439.42      521.80     51.28 o
  -9   2  14      912.62      957.06    161.79 o
  -8   2  14      113.27      110.67     18.96 o
  -7   2  14      163.03      158.62     21.98 o
  -6   2  14      786.34      915.55    179.78 o
  -5   2  14      426.97      531.40    167.18 o
  -4   2  14      151.33      128.56     26.42 o
  -3   2  14      567.80      593.46     42.12 o
  -2   2  14      230.90      228.11     44.94 o
  -1   2  14      269.38      212.64     47.65 o
   0   2  14       72.90       78.00     11.75 o
   1   2  14      564.11      612.93     79.63 o
   2   2  14      214.32      176.44     40.59 o
   3   2  14       20.19       15.98      7.47 o
 -12   3  14      168.80      225.33     31.54 o
 -11   3  14      595.78      796.22     76.98 o
 -10   3  14      205.78      248.93     41.50 o
  -9   3  14        1.55        3.77      7.57 o
  -8   3  14      932.95      948.46    109.09 o
  -7   3  14      685.62      704.99     58.79 o
  -6   3  14       19.79       33.60     10.94 o
  -5   3  14      499.94      687.94    255.42 o
  -4   3  14      706.37      714.45    134.16 o
  -3   3  14      187.94      204.09     21.50 o
  -2   3  14      111.36      146.27     18.23 o
  -1   3  14      789.71      751.49     53.59 o
   0   3  14      170.47      170.40     17.83 o
   1   3  14       28.62       22.93     10.14 o
   2   3  14        2.01        3.59      5.33 o
 -10   4  14      918.85     1219.61    121.45 o
  -9   4  14     1248.82     1378.18    112.71 o
  -8   4  14       68.66       35.10     34.28 o
  -7   4  14       77.75       95.78     27.95 o
  -6   4  14     1022.66      983.49     78.53 o
  -5   4  14      706.31      984.39    323.91 o
  -4   4  14       21.21       19.65      7.87 o
  -3   4  14      353.92      342.05     39.84 o
  -2   4  14      320.16      373.16     29.32 o
  -1   4  14      466.41      432.23     35.21 o
   0   4  14      193.03      157.33     28.80 o
   1   4  14      572.95      691.58     51.26 o
  -8   5  14      165.54      188.05     26.69 o
  -7   5  14      211.37      196.38    109.52 o
  -6   5  14       85.86       99.38     27.94 o
  -5   5  14      210.78      359.98    134.38 o
  -4   5  14      171.90      212.46     33.24 o
  -3   5  14      126.56      143.83     17.43 o
  -2   5  14        2.65       -0.47      7.05 o
 -11   1  15        2.83        4.03      7.75 o
 -10   1  15       80.83       97.34     23.73 o
  -9   1  15        6.39        1.80      7.65 o
  -8   1  15        4.80        6.65      9.91 o
  -7   1  15        5.01        2.11      4.15 o
  -6   1  15      136.63      127.32     18.93 o
  -5   1  15       12.54        8.11      8.77 o
  -4   1  15       11.30        5.40      7.04 o
  -3   1  15      131.99      105.74     23.10 o
  -2   1  15      152.34      112.79     27.61 o
  -1   1  15       76.01       55.68     17.60 o
   0   1  15       84.52       83.42     22.78 o
   1   1  15       87.95       56.63     27.27 o
 -11   2  15       39.70       51.11     21.00 o
 -10   2  15       76.48       77.66     27.59 o
  -9   2  15        0.28        0.74      4.87 o
  -8   2  15        0.17       -0.29     10.61 o
  -7   2  15       85.49       67.19     17.41 o
  -6   2  15      304.54      327.49     30.85 o
  -5   2  15       12.82       15.67      8.70 o
  -4   2  15      197.38      164.94     32.42 o
  -3   2  15        6.64        9.61      3.75 o
  -2   2  15       18.10        9.19      7.36 o
  -1   2  15       24.90       13.25     10.26 o
   0   2  15       97.63      108.25     20.02 o
 -10   3  15       66.95       76.76     20.66 o
  -9   3  15      683.65      764.07     66.96 o
  -8   3  15       50.29       10.36     13.87 o
  -7   3  15        1.64        2.59      8.39 o
  -6   3  15      414.45      445.74     40.66 o
  -5   3  15      166.81      187.13     25.44 o
  -4   3  15       46.90       71.06     14.13 o
  -3   3  15       33.28       43.94     10.31 o
  -2   3  15       91.21       90.43     14.10 o
  -1   3  15      147.51      157.42     20.67 o
  -7   4  15       94.76       46.45     40.89 o
  -5   4  15        7.54        6.63      8.04 o
  -4   4  15      160.84      176.23     25.16 o
  -6   1  16      577.55      557.36     51.31 o
  -5   1  16        1.10        1.71      5.29 o
  -4   1  16       39.10       49.68     15.14 o
  -3   1  16      270.66      264.48     36.15 o
  -5   2  16      456.03      487.03     55.33 o
 
